# Supplementary material for: Astrocytes in CA1 modulate schema establishment in the hippocampal-cortical neuron network
Source: BMC Biol. 2022 Nov 10;20:250. doi: 10.1186/s12915-022-01445-6 (PMC9648012; doi:10.1186/s12915-022-01445-6)
Supplement: Supplementary file 6 — Additional file 6. [file 12915_2022_1445_MOESM6_ESM.xlsx]

## Sheet: Figure 1
Performance index (%)
Session	hM4Di_CNO						hM4Di_Saline						Vehicle_CNO
1	53.33	36.67	43.33	53.33	40	46.67	43.33	53.33	46.67	40	60	43.33	46.67	40	53.33	50
3	46.67	40	46.67	50	36.67	40	47.77	40	60	46.67	70	53.33	60	43.33	53.33	50
4	43.33	53.33	48.78	44.33	50	46.67	73.33	60	50	46.67	46.67	53.33	50	56.67	40	66.67
5	60	50	55	46.67	43.33	36.67	66.67	70	60	63.33	56.67	60	50	56.67	56	70
6	46.67	46.67	63.33	33.33	53.33	46.67	63.33	66.67	73.33	60	56.67	63.33	66.67	70	53.33	53.33
7	46.67	46.67	53.33	37.67	47.77	55.65	60	66.67	56.67	53.33	70	53.33	70	73.33	65	63.33
8	46.67	50	50	40	43.33	53.33	56.67	70	76.67	53.33	70	66.67	66.67	63.33	75	70
10	46.67	50	43.33	53.33	56.66	60	76.67	63.33	63.33	70	60	66.67	66.67	60	63.33	70
11	50	46.67	50	53.33	46.67	53.33	73.33	60	73.33	70	63.33	63.33	75	73.33	76.67	65
12	53.33	46.67	43.33	50	56.67	56.67	73.33	66.67	83.33	70	63.33	60	73.33	60	55	70
13	53.33	43.33	46.67	56.67	50	56.67	70	73.33	80	60	73.33	70	63.3	80	63.3	83.3
14	40	56.67	56.67	43.33	53.33	43.33	70	80	76.67	66.67	70	73.33	66.67	73.33	70	75
15	56.67	40	43.33	46.67	56.67	50	73.33	66.67	73.33	70	73.33	70	83.33	75	75	73.33
16	53.33	43.33	46.67	56.67	60	36.67	70	80	70	66.67	83.33	80	80	80	76.67	76.67
17
18	46.67	50	53.33	40	46.67	60	73.33	80	73.33	70	66.67	83.33	73.33	65	75	66.67
19	50	40	46.67	53.33	60	40	56.67	63.33	66.67	73.33	60	60	66.67	56.67	70	70
Probe test (%)
	hM4Di_CNO-cue						CNO-non-cue
PT1	14.75	12.5	13.66	7.9	14.67	12.56	17.05	17.5	17.27	18.42	17.06	17.45
PT2	13.34	12.66	7.86	16.31	13.33	6.69	17.34	17.47	18.43	16.74	17.34	18.62
PT3	17.09	16.66	14.53	19.9	16.67	13.25	18.52	16.67	17.1	16	16.66	17.35
	hM4Di_Saline-Cue						Saline-non-cue
PT1	15.5	14.4	7.88	12.44	13.44	16.23	16.9	17.12	18.42	17.51	17.31	16.75
PT2	22.89	23.14	16.88	25.4	28	22.94	15.4	15.37	16.62	14.92	14.4	15.41
PT3	40.33	42.1	20.11	35.53	35.3	38.1	11.93	11.6	15.97	12.9	12.94	12.4
	Vehicle_CNO-Cue						Vehicle_CNO-non-cue
PT1	5.83	16.92	9.52	14.7			18.83	16.62	18.1	17.06
PT2	28.81	18.75	19.05	21.54			14.24	16.25	16.19	15.69
PT3	41.16	32.55	36.67	38.3			11.68	13.49	12.67	12.34
	cue						non-cue						New-non-cue
hM4Di_CNO	19.04	18.75	22.66	10.2	11	9.89	10.26	15.57	16.47	21	22.25	22.52	20.62	3.4	12.06	5.8	0	2.3
hM4Di_Saline	34.78	35.73	30	42.7	35.3	28	16.3	15.52	14.8	13.5	21.97	17.15	1	2.2	10.8	3.3	13	3.4
Vehicle_CNO	40.05	31.12	35.5	33.33			12.21	16.08	16.13	10.09			11.12	4.56	0	26.33
Latency(s)
	hM4Di_Saline						Vehicle_CNO
1	243	180	306	197	154	216	202	340	169	210
3	210	233	312	154	130	148	197	210	215	188
4	180	167	152	210	222	240	185	197	277	235
5	124	150	170	133	143	138	136	145	153	211
6	150	132	122	160	144	156	162	137	166	159
7	142	163	122	127	154	128	138	120	105	196
8	118	106	97	100	125	150	124	133	96	121
10	119	127	95	92	88	102	84	144	122	107
11	103	111	121	98	85	104	104	90	114	132
12	94	97	75	103	77	85	114	185	96	97
13	83	60	64	97	55	65	103	98	67	90
14	95	40	56	59	69	80	77	60	93	64
15	66	45	56	64	77	52	54	55	48	77
16	49	42	57	67	44	50	64	56	49	70
18	66	49	71	65	58	75	73	129	49	55
19	98	104	73	122	61	77	94	122	115	83

## Sheet: Figure 2
	CA1							ACC
Session	deltaF/F						Session	deltaF/F
1	0.0449	0.0354	0.0365	0.0365	0.0319	0.0466	1	0.0136	0.0135	0.0093	0.013	0.0034	0.0186
3	0.0431	0.0403	0.0435	0.0535	0.0322	0.0245	3	0.0118	0.0155	0.0145	0.0071	0.0153	0.0095
4	0.0532	0.0324	0.0391	0.0284	0.0253	0.0376	4	0.0092	0.0142	0.0191	0.0193	0.0178	0.0076
5	0.0429	0.0333	0.0121	0.0381	0.0393	0.0548	5	0.0152	0.0155	0.0237	0.0133	0.0085	0.0133
6	0.0431	0.0335	0.0253	0.0422	0.0324	0.0466	6	0.0141	0.0228	0.0148	0.0218	0.0213	0.0166
7	0.0246	0.0242	0.0247	0.0342	0.0153	0.0433	7	0.0249	0.0204	0.026	0.0154	0.0157	0.0151
8	0.0237	0.0121	0.0381	0.0393	0.0548	0.0149	8	0.027	0.0222	0.0364	0.0345	0.0248	0.0149
10	0.0392	0.0342	0.0253	0.0333	0.0324	0.0136	10	0.0343	0.0279	0.0312	0.0377	0.0325	0.0136
11	0.0319	0.0179	0.0352	0.0327	0.0179	0.0146	11	0.023	0.0382	0.0151	0.0258	0.0309	0.0132
12	0.0114	0.0189	0.0198	0.0127	0.0263	0.0278	12	0.0165	0.0198	0.0245	0.0176	0.0123	0.0178
13	0.0128	0.0197	0.0097	0.0216	0.0111	0.0207	13	0.0209	0.0122	0.0139	0.013	0.0256	0.027
14	0.0104	0.0165	0.0208	0.0133	0.0063	0.0148	14	0.0152	0.0113	0.0067	0.0107	0.0172	0.0177
15	0.0056	0.0054	0.0126	0.0068	0.0109	0.0164	15	0.0093	0.0142	0.0135	0.0133	0.0213	0.0164
16	0.0147	0.0072	0.01	0.0085	0.0033	0.0038	16	0.0118	0.0121	0.0111	0.0078	0.0092	0.0153
17	0.0091	0.0125	0.0035	0.012	0.0009	0.0043	17	0.0181	0.0163	0.0212	0.0177	0.0278	0.0192
18	0.0056	0.0054	0.0026	0.0068	0.0059	0.0064	18	0.0144	0.0103	0.0097	0.0205	0.0077	0.0119
19	0.022	0.0149	0.0151	0.0237	0.0277	0.0178	19	0.0232	0.0249	0.017	0.0337	0.0244	0.0161
Rainbow of CA1 (Fig 2D)																	Rainbow of ACC (Fig 2H)
1	3	4	5	6	7	8	10	11	12	13	14	15	16	18			1	3	4	5	6	7	8	10	11	12	13	14	15	16	18
0.051548	0.032987	0.026009	0.030533	0.005636	0.003801	0.024771	-0.00042	0.068435	0.031547	0.025197	0.020561	0.027471	0.02076	0.01497			0.024162	0.017464	0.044709	0.018336	0.034063	0.0328926	0.038344	0.008397	0.057908	0.022633	0.02104	0.02123	0.007281	0.017802	0.017986
0.049386	0.035393	0.024492	0.033171	0.002168	0.006765	0.02386	0.007523	0.068957	0.031062	0.027112	0.021412	0.027271	0.019516	0.012821			0.024213	0.01889	0.045456	0.017992	0.033344	0.0318851	0.035218	0.007163	0.055786	0.023764	0.021182	0.020225	0.005988	0.017531	0.020149
0.050846	0.032071	0.027392	0.028505	0.00241	0.004453	0.024304	0.013012	0.06794	0.029165	0.025907	0.020507	0.031118	0.018058	0.012928			0.025463	0.01653	0.047926	0.020161	0.032928	0.0347421	0.035763	0.008605	0.057417	0.027403	0.02101	0.021356	0.008173	0.01588	0.016425
0.052237	0.031749	0.027453	0.029405	0.00016	0.004199	0.022882	0.015344	0.068865	0.029246	0.027015	0.022327	0.029162	0.017156	0.012008			0.024563	0.014775	0.046666	0.018621	0.035019	0.0354165	0.037238	0.007819	0.056622	0.025371	0.016289	0.019793	0.010312	0.016471	0.018252
0.055589	0.034357	0.027536	0.029919	-0.00069	0.005166	0.026271	0.016095	0.068951	0.032869	0.02807	0.021506	0.029318	0.016794	0.011204			0.023425	0.017877	0.045679	0.019547	0.035301	0.0338337	0.036599	0.008768	0.055853	0.026432	0.016554	0.019177	0.011122	0.017831	0.019861
0.054347	0.037856	0.026906	0.02805	-0.00164	0.007302	0.024413	0.016313	0.069791	0.034226	0.027234	0.017865	0.028866	0.016384	0.012855			0.023604	0.018739	0.046054	0.019681	0.03528	0.0314261	0.03739	0.008519	0.054699	0.027354	0.018475	0.019132	0.011317	0.015646	0.018024
0.054359	0.035845	0.028511	0.024876	0.001277	0.007104	0.024586	0.012352	0.067891	0.031505	0.027921	0.017909	0.030586	0.01619	0.012888			0.023397	0.01914	0.046894	0.019971	0.034927	0.0345223	0.037665	0.008678	0.055419	0.026281	0.016713	0.017947	0.012583	0.015771	0.018313
0.052056	0.032773	0.027273	0.02788	-0.0032	0.007695	0.021855	0.012693	0.067441	0.032289	0.027265	0.01811	0.027781	0.015992	0.012701			0.022	0.018013	0.050352	0.019553	0.034129	0.0329718	0.039054	0.007941	0.056142	0.026364	0.013224	0.018778	0.012362	0.016973	0.017636
0.05237	0.033982	0.027513	0.026558	0.000215	0.006145	0.01818	0.009587	0.065547	0.031427	0.030123	0.016262	0.029416	0.016047	0.011957			0.023507	0.017739	0.048367	0.01903	0.033839	0.0329521	0.037299	0.009763	0.054675	0.024961	0.010115	0.019177	0.011647	0.017218	0.016666
0.053275	0.037074	0.027615	0.02624	0.006186	0.008274	0.02185	0.008387	0.066079	0.03183	0.026999	0.017458	0.02822	0.016567	0.013362			0.022416	0.019192	0.050621	0.019911	0.034477	0.0308109	0.035231	0.006206	0.052874	0.024029	0.009361	0.020848	0.010553	0.015784	0.016433
0.055224	0.037676	0.024554	0.032073	0.006812	0.008274	0.016085	0.008884	0.067254	0.031225	0.031104	0.018626	0.026778	0.016781	0.013275			0.022778	0.019563	0.048958	0.021328	0.033344	0.0338342	0.034513	0.008151	0.057101	0.02143	0.007201	0.020371	0.01108	0.016426	0.01801
0.049766	0.036791	0.026829	0.035816	0.009249	0.00679	0.008673	0.007159	0.067379	0.029174	0.02979	0.018402	0.029168	0.017702	0.014453			0.02173	0.020361	0.048062	0.020862	0.031913	0.033117	0.035062	0.010567	0.05588	0.02415	0.011816	0.021041	0.011221	0.016074	0.017211
0.050282	0.037479	0.025692	0.033447	0.011093	0.008654	0.018184	0.005913	0.068196	0.030455	0.031782	0.018575	0.028851	0.016805	0.01482			0.021922	0.020511	0.048249	0.021587	0.030778	0.0349455	0.032798	0.007803	0.055745	0.024035	0.008848	0.020957	0.011405	0.015584	0.015698
0.05209	0.037367	0.026624	0.030463	0.013165	0.005675	0.019936	0.006068	0.071892	0.030171	0.03253	0.017538	0.028039	0.014752	0.013748			0.019523	0.019397	0.048258	0.022067	0.031397	0.0334068	0.03553	0.009769	0.055653	0.022294	0.00529	0.021368	0.012657	0.014633	0.018699
0.048713	0.033927	0.025171	0.029873	0.015861	0.006251	0.022024	0.004897	0.072734	0.029228	0.031747	0.017504	0.027676	0.015679	0.013786			0.018716	0.020089	0.047634	0.022134	0.028307	0.0321957	0.032166	0.007152	0.058022	0.024415	0.004258	0.021442	0.010088	0.014971	0.018267
0.049937	0.034673	0.023423	0.027167	0.013141	0.005569	0.022885	0.00327	0.072857	0.027858	0.031703	0.021117	0.026942	0.013654	0.014895			0.022022	0.019991	0.047521	0.021563	0.030322	0.0319808	0.03391	0.008099	0.056734	0.022625	0.005153	0.022048	0.011069	0.016126	0.01836
0.048274	0.03519	0.021625	0.026501	0.014987	0.004796	0.025064	0.001193	0.070246	0.027036	0.03046	0.019242	0.02765	0.014436	0.014731			0.019167	0.020244	0.04599	0.019595	0.02889	0.0314452	0.035095	0.008899	0.056181	0.022246	0.003857	0.021057	0.009343	0.015786	0.014596
0.046104	0.036006	0.021562	0.027582	0.018084	0.004297	0.027482	0.000454	0.07094	0.025706	0.030758	0.01679	0.028229	0.015115	0.014624			0.017274	0.019458	0.046775	0.018226	0.029167	0.0315731	0.03129	0.010272	0.057351	0.022208	0.003517	0.019739	0.012255	0.014851	0.018625
0.047024	0.033523	0.023701	0.032009	0.017974	0.005364	0.027343	-0.00092	0.072666	0.026037	0.032797	0.014256	0.026425	0.015086	0.014357			0.01977	0.020068	0.046688	0.021312	0.028625	0.0304587	0.03276	0.01168	0.056719	0.021804	0.001568	0.019437	0.011192	0.016228	0.017313
0.047172	0.032605	0.021763	0.034344	0.015747	0.006293	0.026312	-0.00073	0.071559	0.026047	0.034754	0.017407	0.026556	0.015342	0.015727			0.019684	0.020068	0.046774	0.022622	0.027771	0.0310534	0.031145	0.009433	0.05499	0.020513	0.000726	0.020683	0.011763	0.015748	0.014687
0.045862	0.035434	0.02221	0.034084	0.017171	0.005315	0.029406	-0.0005	0.07167	0.026867	0.033495	0.017334	0.026172	0.015589	0.015148			0.019777	0.021563	0.047989	0.019076	0.026425	0.0298525	0.03143	0.011146	0.053823	0.019527	0.00064	0.022272	0.012196	0.016707	0.016161
0.048458	0.033747	0.023724	0.03307	0.017422	0.007461	0.026612	-0.00018	0.071026	0.024233	0.032184	0.0184	0.026074	0.018641	0.016243			0.019909	0.020691	0.049254	0.019946	0.028758	0.030325	0.030432	0.009182	0.051841	0.020186	0.000691	0.022486	0.011382	0.017255	0.01759
0.045008	0.033721	0.027127	0.032694	0.010535	0.008173	0.025515	-0.00216	0.069813	0.025895	0.031478	0.018878	0.026777	0.01961	0.017757			0.020485	0.021231	0.049032	0.020279	0.028492	0.0286624	0.031199	0.008762	0.052279	0.02201	0.003454	0.022177	0.008888	0.014773	0.016232
0.045883	0.033846	0.026621	0.034201	0.011026	0.007571	0.022667	-0.00116	0.06983	0.029733	0.032109	0.019464	0.027753	0.020217	0.017845			0.020949	0.022513	0.047707	0.019053	0.028525	0.031258	0.034543	0.012786	0.052302	0.021859	0.005665	0.022058	0.008242	0.014258	0.015809
0.043657	0.036574	0.026476	0.036555	0.012901	0.008702	0.022442	-0.00409	0.069224	0.030474	0.030696	0.018514	0.027477	0.019375	0.016206			0.022123	0.021826	0.046586	0.02079	0.028859	0.0300096	0.031826	0.011586	0.05142	0.020849	0.002748	0.022458	0.005975	0.016402	0.016855
0.046879	0.036979	0.026211	0.038903	0.010543	0.009061	0.024129	-0.00381	0.066508	0.027483	0.03185	0.017874	0.026931	0.02011	0.014692			0.025417	0.022855	0.045829	0.019351	0.031149	0.0287645	0.033496	0.011334	0.050849	0.020607	0.001741	0.022671	-0.00021	0.016851	0.014728
0.047629	0.035065	0.026688	0.039397	0.007696	0.008362	0.024392	-0.0012	0.0676	0.028099	0.033035	0.019428	0.027435	0.021606	0.016002			0.025567	0.021989	0.047795	0.020207	0.030178	0.0291402	0.033819	0.012582	0.047301	0.019845	-0.0007	0.022352	-0.00214	0.015118	0.016264
0.047129	0.033473	0.028041	0.041314	0.011314	0.007291	0.027221	0.003464	0.068249	0.025784	0.031857	0.022098	0.028682	0.020967	0.014865			0.025214	0.022322	0.048192	0.022351	0.028286	0.0298401	0.034463	0.011237	0.046776	0.020871	0.002013	0.023327	-0.00371	0.01647	0.016013
0.048432	0.034776	0.026081	0.04043	0.019649	0.006692	0.023208	0.00479	0.070622	0.026224	0.029393	0.022996	0.027756	0.020879	0.016362			0.023893	0.022062	0.048567	0.022888	0.026811	0.0258202	0.031471	0.011425	0.046665	0.017862	0.004747	0.022292	-0.00696	0.01317	0.016501
0.050152	0.039289	0.025674	0.037576	0.024136	0.005703	0.023062	0.004454	0.07126	0.027143	0.029442	0.020119	0.028401	0.018611	0.015672			0.022639	0.021777	0.050027	0.023119	0.023246	0.0267849	0.03199	0.011311	0.045386	0.017654	0.004119	0.021463	-0.00998	0.016581	0.017795
0.052116	0.040568	0.025818	0.032093	0.022493	0.007919	0.019958	0.004999	0.067436	0.030217	0.029305	0.019344	0.027321	0.018473	0.015678			0.023361	0.022348	0.050334	0.022158	0.023471	0.0296656	0.028076	0.01254	0.043844	0.020936	0.005203	0.023019	-0.00714	0.018485	0.016737
0.05139	0.040481	0.028174	0.037409	0.0241	0.008716	0.022517	0.003266	0.066884	0.030408	0.02902	0.019215	0.026779	0.017586	0.01565			0.025757	0.021819	0.048576	0.020884	0.023433	0.0336461	0.024969	0.013231	0.044698	0.019844	0.0048	0.023912	-0.00314	0.015709	0.014115
0.046259	0.043355	0.026162	0.036163	0.025986	0.010208	0.026272	0.001447	0.065008	0.029979	0.031441	0.018896	0.026929	0.01705	0.016386			0.026434	0.023542	0.047971	0.017722	0.023095	0.0341271	0.027814	0.013923	0.043789	0.021125	0.001793	0.022595	-0.00137	0.01577	0.014762
0.048036	0.045463	0.027611	0.037987	0.024148	0.007294	0.025781	0.001271	0.064107	0.03028	0.030754	0.0189	0.025825	0.016566	0.016719			0.026747	0.021493	0.047369	0.014797	0.019803	0.0341769	0.028409	0.012191	0.044481	0.019285	0.003672	0.02362	-0.00331	0.015371	0.015202
0.046877	0.044586	0.027884	0.036385	0.02557	0.008539	0.023667	0.001448	0.066387	0.030487	0.0323	0.020779	0.025946	0.016779	0.016694			0.025005	0.023427	0.048455	0.013134	0.020182	0.0353741	0.028668	0.011731	0.043405	0.018657	0.004851	0.023441	-0.00203	0.017086	0.016367
0.04914	0.046133	0.025661	0.035658	0.023374	0.006518	0.02311	-0.00134	0.066699	0.026614	0.031399	0.02031	0.027784	0.015669	0.015352			0.025638	0.023301	0.048735	0.01524	0.01907	0.0358686	0.027184	0.012336	0.042563	0.020714	0.006092	0.022663	-0.00024	0.016632	0.016221
0.047364	0.046819	0.027545	0.035947	0.022808	0.009256	0.024809	0.002238	0.06841	0.023334	0.029622	0.020288	0.027481	0.017879	0.017048			0.023836	0.023276	0.048944	0.018734	0.017816	0.0339973	0.028162	0.013396	0.044083	0.020298	0.008925	0.022903	-0.00043	0.019464	0.01612
0.046203	0.045366	0.02948	0.037128	0.021388	0.011146	0.023169	0.000553	0.067383	0.026585	0.029811	0.018846	0.026862	0.02046	0.015625			0.023537	0.023461	0.047268	0.016426	0.019237	0.033253	0.02751	0.009958	0.042721	0.020123	0.008278	0.02245	-0.00298	0.020154	0.019902
0.050222	0.045298	0.029431	0.036566	0.020406	0.005474	0.026521	0.000179	0.065054	0.024971	0.027776	0.019187	0.028138	0.020069	0.015606			0.023392	0.024099	0.04577	0.016484	0.019511	0.0304448	0.029705	0.010769	0.042341	0.020595	0.006371	0.022224	-0.00192	0.019465	0.017006
0.049163	0.045426	0.030021	0.037199	0.023174	0.00992	0.026907	-0.00074	0.064571	0.027154	0.029541	0.020036	0.028749	0.019114	0.014294			0.023424	0.025273	0.045639	0.016151	0.020341	0.0291676	0.024717	0.013588	0.043422	0.020773	0.009567	0.021707	-0.00243	0.021879	0.01519
0.046513	0.046179	0.029412	0.040045	0.021519	0.008801	0.02194	-0.00059	0.064989	0.025788	0.033001	0.0182	0.026959	0.020341	0.01434			0.022708	0.024688	0.046197	0.016627	0.021476	0.0292582	0.025879	0.01323	0.044253	0.020336	0.009201	0.020916	0.001667	0.020684	0.013628
0.048978	0.044578	0.029625	0.038533	0.018824	0.008696	0.02153	-0.00124	0.065146	0.026324	0.02839	0.017848	0.026915	0.019442	0.014834			0.022723	0.025798	0.047489	0.016563	0.021798	0.0271238	0.024042	0.011664	0.045027	0.021686	0.0124	0.020321	0.001842	0.021914	0.017672
0.048027	0.042199	0.030388	0.036219	0.021248	0.009713	0.015659	-0.00075	0.06823	0.026492	0.030481	0.016268	0.027266	0.019507	0.013443			0.023799	0.024042	0.045377	0.016412	0.020136	0.028825	0.027024	0.015782	0.046227	0.021542	0.01186	0.019522	0.000356	0.021424	0.017157
0.045786	0.043955	0.028529	0.033359	0.022961	0.009479	0.01633	-0.00226	0.065641	0.024409	0.028916	0.017511	0.026468	0.021208	0.015871			0.021619	0.023699	0.047217	0.015181	0.019434	0.0296505	0.027978	0.016433	0.046397	0.020759	0.012338	0.019716	0.00121	0.020643	0.019799
0.044285	0.044557	0.027979	0.033184	0.021604	0.008582	0.021398	-0.00291	0.065781	0.025841	0.026573	0.018237	0.024258	0.018234	0.01532			0.022684	0.022554	0.044938	0.016799	0.019802	0.0299278	0.026139	0.015131	0.047604	0.019649	0.01306	0.018328	0.000496	0.02064	0.015976
0.046466	0.044073	0.028725	0.035247	0.018331	0.008283	0.020994	-0.00389	0.065724	0.027122	0.026365	0.01716	0.023618	0.018552	0.014361			0.023113	0.018876	0.04436	0.017282	0.017905	0.0298284	0.025619	0.016641	0.046811	0.019066	0.013898	0.016363	-0.00212	0.019451	0.017325
0.046929	0.041351	0.028375	0.0364	0.016557	0.008011	0.024157	-0.00529	0.063435	0.025964	0.026672	0.01507	0.021162	0.015955	0.013114			0.025498	0.016822	0.042583	0.016501	0.018172	0.0303585	0.024767	0.01865	0.04782	0.020086	0.014995	0.017373	0.001025	0.020547	0.015493
0.050014	0.040427	0.027801	0.032697	0.018985	0.008986	0.023737	-0.0067	0.063994	0.024333	0.029916	0.016353	0.023409	0.016479	0.013288			0.025803	0.018876	0.044464	0.018016	0.017696	0.0287927	0.027394	0.015537	0.049409	0.019477	0.016828	0.017038	0.000216	0.020355	0.016619
0.048597	0.03963	0.027705	0.030858	0.01829	0.008851	0.02172	-0.00688	0.06467	0.026102	0.026173	0.015639	0.027529	0.01692	0.01243			0.025181	0.01853	0.044057	0.016645	0.017254	0.0286271	0.025791	0.015461	0.05013	0.019839	0.018713	0.016503	0.002231	0.020208	0.01564
0.050483	0.040999	0.029102	0.031686	0.021664	0.011088	0.018983	-0.00747	0.064503	0.025398	0.0287	0.014672	0.02636	0.015453	0.013657			0.022781	0.018998	0.043077	0.016249	0.015949	0.0298005	0.024952	0.018251	0.052218	0.019072	0.017529	0.014801	0.002585	0.018519	0.014753
0.052498	0.038368	0.030898	0.03078	0.023631	0.010319	0.015602	-0.00751	0.064751	0.029315	0.026448	0.012797	0.02608	0.015671	0.012198			0.025129	0.017888	0.04145	0.017301	0.019144	0.0318649	0.021458	0.019586	0.052662	0.019949	0.019032	0.015167	0.00682	0.019048	0.014961
0.050692	0.038382	0.029456	0.029352	0.023514	0.010186	0.020413	-0.00799	0.064087	0.028737	0.027703	0.01525	0.025987	0.016263	0.014653			0.025677	0.015615	0.040737	0.01765	0.016996	0.0319114	0.021261	0.022125	0.053559	0.018661	0.018271	0.014327	0.009655	0.018151	0.014598
0.047981	0.040123	0.029746	0.028077	0.020939	0.010484	0.015034	-0.00752	0.060594	0.027164	0.025775	0.012794	0.026593	0.014665	0.013944			0.025248	0.016549	0.039935	0.017213	0.018497	0.0311568	0.022394	0.019476	0.052701	0.016917	0.017492	0.013787	0.009048	0.019211	0.01602
0.051623	0.039609	0.028469	0.028226	0.024148	0.009348	0.021836	-0.00743	0.06195	0.026697	0.023147	0.012904	0.024184	0.014914	0.016197			0.023774	0.016105	0.041416	0.016746	0.018586	0.0321469	0.024003	0.019494	0.054445	0.015941	0.016342	0.014802	0.01199	0.018662	0.016368
0.04947	0.03649	0.028231	0.025459	0.023869	0.010314	0.022612	-0.00854	0.059374	0.025376	0.025009	0.011983	0.024479	0.014281	0.01763			0.022586	0.015649	0.040992	0.015007	0.020099	0.0326737	0.022875	0.020703	0.053314	0.019322	0.01478	0.015723	0.014608	0.017039	0.01366
0.049879	0.032163	0.030321	0.02596	0.02264	0.007629	0.022819	-0.00575	0.061419	0.025771	0.02489	0.01211	0.022653	0.01441	0.017342			0.022076	0.015688	0.037085	0.018518	0.019352	0.0360348	0.023502	0.021585	0.055489	0.019045	0.01554	0.016219	0.017079	0.017806	0.012897
0.050944	0.033389	0.02942	0.024418	0.021368	0.006834	0.018908	-0.00238	0.061407	0.026315	0.025274	0.012397	0.023516	0.012881	0.01642			0.022521	0.013763	0.035584	0.018283	0.021342	0.0351648	0.022981	0.022013	0.053007	0.018729	0.015939	0.016703	0.01579	0.016363	0.014227
0.050542	0.03376	0.029808	0.023037	0.022016	0.006822	0.020301	-0.00272	0.059354	0.023588	0.026351	0.011793	0.024152	0.01285	0.017195			0.022568	0.013732	0.036347	0.016904	0.021205	0.0349822	0.024214	0.022146	0.053074	0.018967	0.016721	0.017889	0.017905	0.017022	0.013037
0.051388	0.033198	0.030541	0.023252	0.02161	0.007923	0.02167	-0.00078	0.060009	0.023492	0.028816	0.012715	0.022083	0.013473	0.016943			0.020538	0.012612	0.035405	0.018267	0.022129	0.0367343	0.02359	0.021823	0.052696	0.018351	0.017465	0.017531	0.01741	0.015612	0.012733
0.05394	0.033528	0.028598	0.022698	0.021205	0.007754	0.021534	0.007126	0.059715	0.02439	0.028296	0.012382	0.022933	0.013352	0.016884			0.02129	0.013449	0.036697	0.016436	0.023384	0.0336309	0.025023	0.02104	0.050908	0.018034	0.017023	0.017067	0.018168	0.016601	0.016495
0.05485	0.037002	0.025681	0.021361	0.023547	0.006247	0.020283	0.011297	0.052363	0.030238	0.029473	0.010989	0.022742	0.012607	0.015742			0.024399	0.012682	0.039292	0.015163	0.024251	0.0346872	0.022943	0.02524	0.050849	0.019225	0.017811	0.01721	0.012972	0.01655	0.015004
0.050829	0.038317	0.028352	0.02427	0.024658	0.006895	0.019836	0.011955	0.048434	0.028328	0.027951	0.011966	0.022177	0.013796	0.014843			0.026286	0.013941	0.039517	0.014362	0.023552	0.0357876	0.022799	0.027791	0.05153	0.017489	0.016885	0.016839	0.014866	0.015707	0.014199
0.051473	0.037685	0.027977	0.022766	0.0262	0.00761	0.02015	0.013477	0.051034	0.029706	0.026898	0.012604	0.021603	0.014296	0.015259			0.026465	0.013681	0.039328	0.015061	0.024385	0.036681	0.023903	0.026913	0.050762	0.015496	0.018836	0.017363	0.017163	0.016372	0.013715
0.050254	0.033182	0.029331	0.021625	0.026174	0.007077	0.019854	0.012039	0.051365	0.028131	0.025775	0.008866	0.022302	0.013645	0.018146			0.026533	0.014406	0.038281	0.014765	0.02462	0.035419	0.024442	0.025649	0.050272	0.015675	0.019078	0.017371	0.013384	0.015601	0.012851
0.051466	0.032795	0.031414	0.020061	0.025914	0.006918	0.021194	0.010833	0.049014	0.026917	0.030417	0.012409	0.024316	0.011715	0.02081			0.026395	0.015017	0.03609	0.015091	0.026865	0.0335053	0.022853	0.025303	0.049023	0.017734	0.018451	0.016247	0.013511	0.015625	0.012869
0.051096	0.034517	0.029073	0.023152	0.026596	0.007923	0.015228	0.010082	0.054336	0.028574	0.02539	0.012018	0.024792	0.012251	0.016876			0.025278	0.01618	0.036116	0.012829	0.026239	0.033635	0.023348	0.026748	0.048427	0.019412	0.018039	0.016466	0.007773	0.013785	0.013655
0.050385	0.034459	0.028952	0.02172	0.025446	0.007156	0.017678	0.009202	0.059063	0.028018	0.027677	0.012641	0.027464	0.012736	0.016774			0.024805	0.015638	0.036104	0.014359	0.027993	0.0322813	0.023336	0.024672	0.047581	0.020573	0.017111	0.016304	0.006288	0.014427	0.013417
0.050155	0.031314	0.030032	0.021958	0.023872	0.007856	0.018863	0.00871	0.055157	0.029373	0.027876	0.014567	0.027952	0.01347	0.017026			0.019486	0.016513	0.039208	0.015976	0.025532	0.0344696	0.023479	0.023885	0.049156	0.019477	0.017696	0.016738	0.008698	0.014241	0.011536
0.050252	0.031079	0.030185	0.020463	0.023004	0.00741	0.016413	0.006637	0.053719	0.028027	0.026318	0.015108	0.02586	0.012233	0.016713			0.022219	0.015972	0.037252	0.015592	0.027205	0.0353375	0.020363	0.024038	0.048775	0.020795	0.017285	0.015806	0.006469	0.013183	0.013437
0.046721	0.033789	0.030712	0.022992	0.022752	0.006983	0.015997	0.006555	0.056011	0.027402	0.026367	0.013755	0.025281	0.011326	0.01816			0.0227	0.018615	0.03561	0.014829	0.026153	0.0342096	0.018413	0.022882	0.047345	0.021333	0.016516	0.015922	0.006931	0.011166	0.013745
0.053445	0.034359	0.031029	0.021947	0.025154	0.004385	0.019988	0.007621	0.056606	0.025003	0.027032	0.012876	0.026973	0.010375	0.017449			0.023524	0.019064	0.035973	0.016649	0.027735	0.0324419	0.021623	0.024655	0.047984	0.020395	0.017961	0.014144	0.01007	0.012774	0.014703
0.050952	0.032286	0.031332	0.020798	0.018525	0.004459	0.015768	0.010737	0.055988	0.02594	0.02898	0.010022	0.026886	0.010213	0.017323			0.02077	0.020692	0.035827	0.01246	0.028906	0.0326309	0.020874	0.026569	0.047177	0.016848	0.014964	0.013387	0.011961	0.011112	0.013506
0.050018	0.031933	0.029135	0.023319	0.017663	0.004428	0.01947	0.008604	0.055755	0.024269	0.031678	0.010324	0.027409	0.011132	0.016891			0.023058	0.020012	0.037419	0.012461	0.027676	0.0331357	0.022226	0.02588	0.047519	0.017986	0.015083	0.012874	0.013431	0.013404	0.014177
0.052006	0.033188	0.02873	0.019137	0.019126	0.002065	0.018178	0.005567	0.056317	0.025288	0.028853	0.009557	0.026056	0.010923	0.017844			0.020579	0.020322	0.038399	0.013239	0.029029	0.0335623	0.021429	0.02631	0.044688	0.018493	0.013747	0.014142	0.014004	0.014293	0.013895
0.050024	0.034777	0.030292	0.019257	0.019239	0.002136	0.016058	0.007229	0.055985	0.023528	0.028243	0.008845	0.023305	0.010555	0.015065			0.021356	0.021326	0.03706	0.01479	0.028276	0.0317488	0.024362	0.026527	0.045285	0.016778	0.016287	0.0138	0.013994	0.016153	0.014347
0.049691	0.032689	0.029454	0.022283	0.017494	0.003011	0.019894	0.004935	0.052963	0.023127	0.02987	0.007976	0.024509	0.009383	0.01657			0.018712	0.020569	0.038504	0.012195	0.027798	0.0322382	0.021944	0.027061	0.04309	0.019027	0.0177	0.015255	0.013276	0.012539	0.013381
0.048807	0.033569	0.026256	0.019612	0.015867	0.004626	0.020096	0.004465	0.056637	0.02576	0.029487	0.004157	0.023803	0.008506	0.018305			0.01969	0.022842	0.036789	0.015556	0.029209	0.0318384	0.021104	0.030049	0.0404	0.019281	0.019319	0.014769	0.012131	0.013172	0.013118
0.049964	0.034005	0.025838	0.020857	0.014397	0.003634	0.02033	0.004984	0.054178	0.024911	0.030731	0.007488	0.022994	0.007744	0.016386			0.01908	0.023059	0.037921	0.014186	0.028164	0.032411	0.022998	0.030888	0.038634	0.018269	0.017919	0.014188	0.011235	0.012489	0.012998
0.048767	0.033261	0.02553	0.01804	0.013124	-0.0034	0.017115	0.005701	0.052022	0.020716	0.029445	0.006427	0.022494	0.009238	0.014748			0.021081	0.022443	0.038074	0.013097	0.029391	0.0319942	0.022267	0.028802	0.039556	0.018506	0.021761	0.013887	0.012208	0.012786	0.009577
0.050367	0.03246	0.024558	0.019517	0.010285	0.003902	0.017739	0.004093	0.052698	0.023793	0.030237	0.008793	0.024775	0.00892	0.015866			0.018493	0.024279	0.040672	0.015225	0.028818	0.0350311	0.022416	0.029373	0.039592	0.018101	0.019906	0.015378	0.01096	0.011762	0.008924
0.051421	0.030742	0.026191	0.01958	0.010289	0.003489	0.016228	0.002146	0.054401	0.022586	0.031592	0.00786	0.024099	0.009159	0.013621			0.019114	0.024111	0.039691	0.014595	0.027054	0.0364455	0.024579	0.030054	0.037198	0.020104	0.020108	0.016062	0.009926	0.010076	0.011328
0.054182	0.03089	0.024215	0.021077	0.011836	0.00602	0.017117	0.002408	0.055804	0.018949	0.032662	0.010317	0.023043	0.010732	0.016047			0.017908	0.02381	0.039492	0.013629	0.028163	0.0353294	0.026014	0.03081	0.03917	0.018002	0.021389	0.015794	0.010532	0.013959	0.010576
0.04769	0.029399	0.025103	0.019567	0.012927	0.005715	0.015602	0.001807	0.054713	0.020108	0.030014	0.00793	0.023528	0.010239	0.014434			0.017513	0.020091	0.040416	0.014104	0.028467	0.0346631	0.025684	0.031578	0.039557	0.016616	0.020373	0.015708	0.013155	0.012522	0.009937
0.046136	0.030291	0.022931	0.01791	0.013614	0.001541	0.008975	0.003081	0.054774	0.018094	0.030895	0.009082	0.022583	0.011437	0.01566			0.019823	0.021579	0.041239	0.013581	0.028226	0.0343719	0.028251	0.031784	0.03833	0.013957	0.018074	0.016295	0.014929	0.014488	0.01079
0.046273	0.029322	0.024643	0.019461	0.011564	0.002909	0.006442	0.001401	0.055175	0.018548	0.029548	0.005514	0.023626	0.008745	0.015765			0.020552	0.022323	0.040558	0.014508	0.025576	0.0356964	0.024769	0.035717	0.038076	0.01284	0.018288	0.017826	0.01786	0.014342	0.009684
0.046481	0.031018	0.02523	0.018961	0.012436	0.001609	0.00616	0.001932	0.053572	0.022548	0.030623	0.004423	0.022531	0.010554	0.012918			0.018878	0.019728	0.039553	0.014046	0.026882	0.0333787	0.02589	0.036385	0.036687	0.017068	0.017866	0.018998	0.015137	0.014996	0.007821
0.045484	0.031601	0.02507	0.019627	0.010919	0.00337	0.007829	-0.0006	0.051641	0.018408	0.028991	0.004168	0.021734	0.007445	0.014686			0.021686	0.017436	0.040264	0.015827	0.026529	0.0325529	0.023742	0.034923	0.037475	0.016864	0.01881	0.019271	0.013864	0.012455	0.009516
0.042712	0.029058	0.024505	0.021543	0.015483	0.006193	0.005623	0.000912	0.049808	0.019877	0.029798	0.001978	0.021525	0.009231	0.011296			0.021174	0.018026	0.040845	0.014068	0.024779	0.0322379	0.022913	0.03376	0.038492	0.0172	0.017766	0.019703	0.016246	0.01241	0.008369
0.044143	0.028391	0.025255	0.019069	0.012931	0.002921	0.019251	-0.00023	0.051913	0.020604	0.027208	0.005861	0.023771	0.007344	0.011034			0.021463	0.017965	0.040664	0.012581	0.024733	0.0327376	0.018851	0.032251	0.038191	0.017218	0.016645	0.018902	0.01412	0.013841	0.00889
0.044971	0.029941	0.021626	0.01833	0.012223	0.001396	0.017795	0.002479	0.052126	0.022322	0.025678	0.002899	0.022043	0.00867	0.012282			0.021118	0.015209	0.040435	0.015216	0.024109	0.0294729	0.021841	0.034057	0.039765	0.016289	0.016757	0.01972	0.01479	0.012752	0.007973
0.040014	0.028703	0.021265	0.020013	0.011588	0.003764	0.017501	0.00484	0.049775	0.021126	0.027628	0.003694	0.021189	0.008002	0.014109			0.025195	0.014642	0.039652	0.01316	0.024582	0.0288779	0.021848	0.03439	0.040916	0.01619	0.01698	0.019281	0.013545	0.012434	0.009968
0.045312	0.026858	0.023171	0.018916	0.015253	0.004276	0.016826	0.00966	0.046452	0.018008	0.027313	0.006721	0.019604	0.007421	0.014981			0.026086	0.016258	0.04074	0.016033	0.026358	0.0298392	0.020429	0.029562	0.040561	0.016006	0.018765	0.019493	0.014038	0.012403	0.010595
0.0442	0.028048	0.021918	0.022693	0.014751	0.006985	0.016357	0.009899	0.043124	0.019233	0.027887	0.004689	0.019752	0.011233	0.014143			0.024173	0.015652	0.040028	0.014411	0.024147	0.0317	0.021194	0.03149	0.042052	0.018047	0.017628	0.019997	0.01233	0.012501	0.01087
0.044541	0.03137	0.025401	0.026475	0.0121	0.008198	0.016559	0.007167	0.047936	0.017877	0.026776	0.007767	0.019546	0.011426	0.014357			0.025857	0.015893	0.042532	0.014708	0.025948	0.032663	0.02069	0.032554	0.04435	0.01711	0.01836	0.020738	0.015279	0.013294	0.01156
0.043521	0.029226	0.024746	0.026555	0.010222	0.009326	0.019555	0.005385	0.052705	0.020511	0.026003	0.005375	0.019719	0.010831	0.015239			0.024824	0.017423	0.041636	0.013582	0.026763	0.034001	0.020224	0.030116	0.044501	0.015994	0.01827	0.021285	0.013124	0.011208	0.010686
0.041443	0.031186	0.023088	0.02332	0.012576	0.008829	0.01975	0.00494	0.053398	0.021373	0.024726	0.002017	0.017665	0.012575	0.013858			0.026751	0.017447	0.043007	0.012265	0.02715	0.0339338	0.019554	0.030677	0.045118	0.015552	0.018422	0.022116	0.011998	0.01245	0.011741
0.041108	0.034777	0.023739	0.025406	0.012095	0.008219	0.013819	0.005138	0.051405	0.022337	0.020865	-0.00129	0.019458	0.010722	0.012361			0.027109	0.019642	0.043785	0.014239	0.027383	0.0328789	0.018685	0.0293	0.04431	0.016352	0.018015	0.020436	0.012619	0.01281	0.014099
0.041026	0.032948	0.024971	0.030515	0.010198	0.007282	0.013601	0.003637	0.050128	0.0213	0.020728	0.004594	0.019542	0.00937	0.012515			0.027378	0.019256	0.042657	0.013586	0.027218	0.0306495	0.019493	0.028678	0.046061	0.017888	0.017251	0.020494	0.011491	0.014079	0.010849
0.041232	0.031073	0.02431	0.031437	0.011362	0.006032	0.011301	0.004455	0.046018	0.021756	0.022545	0.005046	0.018674	0.010685	0.014173			0.02887	0.019202	0.04159	0.015565	0.029565	0.0307707	0.018806	0.026578	0.043266	0.017843	0.014532	0.020261	0.011984	0.013362	0.010114
0.04405	0.030628	0.023828	0.031163	0.013186	0.009601	0.012199	0.004011	0.047831	0.020339	0.022536	0.003555	0.017864	0.010117	0.013629			0.028766	0.018325	0.041433	0.014422	0.029799	0.0298617	0.019458	0.026828	0.045023	0.018576	0.012732	0.019047	0.013137	0.012317	0.01096
0.044212	0.031455	0.023534	0.029006	0.010479	0.00792	0.013726	0.001724	0.054426	0.017438	0.023151	-0.001	0.01786	0.011051	0.012117			0.02878	0.017397	0.043231	0.012921	0.030799	0.0298946	0.018745	0.027824	0.044818	0.017065	0.011053	0.018831	0.009162	0.012981	0.010638
0.044364	0.030533	0.023208	0.031804	0.008308	0.010118	0.014616	0.003232	0.053083	0.014	0.022858	0.000327	0.017831	0.010762	0.013693			0.027141	0.020159	0.042392	0.015831	0.031033	0.0278401	0.021354	0.027166	0.043109	0.017914	0.010887	0.020137	0.010094	0.009986	0.01167
0.040644	0.029826	0.023861	0.031372	0.008269	0.01007	0.013327	0.002732	0.052828	0.015079	0.022713	0.003771	0.017724	0.01037	0.012416			0.027066	0.020318	0.04306	0.014267	0.03193	0.0288132	0.019829	0.025831	0.04448	0.018792	0.012652	0.019854	0.01328	0.011089	0.009328
0.042976	0.033498	0.0241	0.033523	0.008444	0.007709	0.011768	0.001092	0.054581	0.018514	0.02195	0.004698	0.017257	0.009768	0.011589			0.028309	0.020344	0.039945	0.013537	0.030873	0.0262512	0.01794	0.029057	0.043944	0.01924	0.015275	0.020662	0.014762	0.01046	0.01196
0.040117	0.037377	0.022659	0.034514	0.005472	0.007715	0.013965	0.000278	0.053552	0.01316	0.018402	0.004132	0.018598	0.0113	0.012579			0.022775	0.018627	0.041446	0.014014	0.031239	0.0266423	0.020089	0.029526	0.045405	0.019366	0.015908	0.01918	0.015174	0.010829	0.01086
0.041274	0.035309	0.022219	0.035301	0.00668	0.006077	0.011643	0.002104	0.053831	0.01388	0.019681	0.004623	0.019522	0.011246	0.01419			0.02413	0.018513	0.040488	0.014184	0.031841	0.0267567	0.019923	0.031011	0.046299	0.018291	0.017901	0.019782	0.015019	0.010573	0.010995
0.045837	0.036582	0.021729	0.035063	0.012424	0.005711	0.011228	-0.00028	0.053808	0.012285	0.01792	0.004631	0.019617	0.011851	0.014899			0.022943	0.020588	0.040392	0.013325	0.031406	0.0266827	0.020511	0.030292	0.044833	0.01848	0.016032	0.019368	0.013743	0.012909	0.01115
0.050944	0.039224	0.022074	0.033236	0.012041	0.004234	0.01255	-0.00033	0.055594	0.01144	0.016391	0.004676	0.019167	0.013293	0.013021			0.026305	0.019068	0.040546	0.016548	0.031043	0.0268107	0.020238	0.031916	0.046321	0.01744	0.015931	0.018338	0.014094	0.012248	0.013434
0.047839	0.036499	0.020934	0.030656	0.011148	0.007955	0.010168	-0.00208	0.056391	0.011454	0.015397	0.004468	0.019082	0.012795	0.011486			0.027414	0.019677	0.041717	0.015796	0.030022	0.027497	0.022217	0.031773	0.046006	0.017703	0.014903	0.018289	0.016291	0.013135	0.010768
0.051013	0.034214	0.019906	0.035361	0.010482	0.009552	0.011211	-0.00061	0.053941	0.012444	0.016277	0.002592	0.018774	0.016267	0.011387			0.026287	0.021675	0.041322	0.014839	0.031192	0.0284668	0.020394	0.033258	0.045809	0.016977	0.016011	0.017335	0.016789	0.012448	0.009942
0.047698	0.034611	0.016994	0.037878	0.010716	0.007317	0.012041		0.053486	0.014474	0.015136	0.003387	0.020417	0.013752	0.012057			0.024815	0.019306	0.039825	0.017088	0.031716	0.0279566	0.020375	0.030178	0.048036	0.017071	0.017724	0.01965	0.013914	0.012528	0.010463
0.048146	0.037574	0.017702	0.034537	0.008131	0.006953	0.012023	0.000103	0.053817	0.019526	0.016412	0.00103	0.019792	0.01464	0.011993			0.027273	0.019246	0.040526	0.017377	0.03266	0.0282442	0.016177	0.030941	0.048833	0.016138	0.016887	0.018698	0.013971	0.012789	0.010921
0.04581	0.037491	0.016712	0.036691	0.007681	0.006632	0.010919	-0.00031	0.054675	0.019895	0.01317	0.002375	0.021306	0.0138	0.011834			0.024548	0.018403	0.039586	0.017942	0.033152	0.0274709	0.01706	0.03393	0.049945	0.014067	0.01755	0.019275	0.010331	0.012845	0.008257
0.047218	0.037839	0.018376	0.03908	0.007928	0.005518	0.012279	-0.00133	0.055029	0.021779	0.014229	0.000369	0.020379	0.014127	0.013931			0.025134	0.018749	0.04095	0.016064	0.033743	0.0282693	0.02115	0.034806	0.048409	0.015629	0.018289	0.019529	0.012698	0.013255	0.007984
0.044646	0.038058	0.018091	0.039445	0.007787	0.005313	0.010009	-0.00348	0.055722	0.02146	0.013848	-0.0031	0.021136	0.013694	0.011516			0.024428	0.01806	0.041733	0.014304	0.033418	0.0279255	0.021649	0.03285	0.049533	0.015859	0.018783	0.019139	0.011089	0.013726	0.010643
0.045093	0.042179	0.017858	0.03861	0.007358	0.005747	0.011259	-0.00134	0.056598	0.02072	0.01344	0.000958	0.018961	0.015626	0.012824			0.024425	0.019152	0.043032	0.015195	0.031508	0.0271149	0.020437	0.034141	0.049031	0.015197	0.019834	0.016637	0.011777	0.010735	0.009722
0.043981	0.041675	0.019371	0.037527	0.007685	0.004255	0.009977	-0.00024	0.056392	0.019945	0.01162	0.001755	0.021087	0.014172	0.010998			0.024534	0.020645	0.040533	0.01505	0.033917	0.0286567	0.020875	0.03748	0.049788	0.01753	0.017938	0.013528	0.01252	0.01142	0.012529
0.043627	0.044139	0.017783	0.040409	0.012218	0.004298	0.012487	0.00217	0.052005	0.019765	0.012015	0.00032	0.01942	0.013968	0.012256			0.022206	0.019539	0.042069	0.012764	0.034079	0.028452	0.020324	0.033867	0.046884	0.016196	0.01856	0.015668	0.013962	0.012823	0.011276
0.045463	0.041653	0.018959	0.042727	0.012762	0.002354	0.011151	0.002989	0.053805	0.018467	0.011535	-0.00112	0.021442	0.01553	0.010399			0.024986	0.018718	0.041559	0.012475	0.031962	0.0275481	0.019847	0.03505	0.050357	0.015967	0.019245	0.01753	0.014846	0.014065	0.010068
0.044603	0.041093	0.016731	0.040662	0.00693	0.003332	0.008112	0.005704	0.051073	0.015671	0.014438	-0.00161	0.020978	0.014278	0.010597			0.025042	0.017254	0.042449	0.014222	0.034752	0.0261334	0.019445	0.034326	0.049105	0.013712	0.017711	0.017607	0.017383	0.011395	0.009836
0.045785	0.04072	0.016629	0.040499	0.008542	0.004332	0.008143	0.004154	0.053137	0.020088	0.016004	-0.00099	0.022547	0.013184	0.012054			0.023561	0.01873	0.040784	0.012814	0.033649	0.0283574	0.020113	0.034078	0.047437	0.014425	0.019046	0.015568	0.018996	0.010847	0.012162
0.046581	0.042194	0.016065	0.039006	0.009149	0.004458	0.008268	0.007084	0.053976	0.016773	0.018425	-0.00103	0.021739	0.014119	0.011313			0.02291	0.017116	0.039501	0.012687	0.032186	0.0285702	0.0164	0.037145	0.049057	0.014775	0.018506	0.015521	0.020473	0.009015	0.01074
0.044605	0.041701	0.014825	0.041507	0.008381	0.0068	0.006343	0.002562	0.055567	0.017115	0.017897	-0.00128	0.02315	0.012872	0.008582			0.025081	0.01706	0.038657	0.011923	0.031409	0.0287253	0.01904	0.036582	0.04873	0.014749	0.01994	0.017523	0.018518	0.011842	0.010682
0.046917	0.041277	0.014106	0.040431	0.008038	0.004648	0.008171	0.003041	0.05377	0.016586	0.019039	-0.00261	0.022017	0.012534	0.00973			0.023174	0.018638	0.040788	0.011338	0.032145	0.0303689	0.016983	0.035629	0.048963	0.012962	0.019776	0.02004	0.016032	0.010394	0.010673
0.048363	0.044868	0.011063	0.038917	0.008104	0.003522	0.007569	0.002338	0.053089	0.017305	0.023018	-0.00174	0.02121	0.013	0.008441			0.025006	0.02169	0.038512	0.01015	0.029721	0.0278697	0.017693	0.035353	0.048445	0.013639	0.020311	0.019427	0.018271	0.011675	0.011043
0.04834	0.048729	0.013394	0.038209	0.007286	0.003148	0.00896	0.001561	0.050824	0.015263	0.02715	-0.00201	0.020771	0.011661	0.008003			0.022335	0.02045	0.040278	0.009447	0.033	0.0247391	0.018548	0.034404	0.049479	0.014555	0.019036	0.017742	0.019953	0.011919	0.009756
0.046258	0.04568	0.011042	0.0407	0.009993	0.0044	0.009055	0.000145	0.052318	0.018473	0.025232	-0.00086	0.021504	0.011688	0.008474			0.021531	0.020786	0.037065	0.01042	0.031763	0.0240423	0.015355	0.034598	0.048419	0.014563	0.018778	0.01421	0.019475	0.012884	0.010662
0.045775	0.044403	0.010808	0.041622	0.013368	0.001212	0.009044	-0.0002	0.052233	0.019658	0.023835	-0.00261	0.022318	0.011161	0.009935			0.023225	0.019033	0.037778	0.008232	0.026808	0.0248356	0.016189	0.034741	0.052097	0.012783	0.020013	0.014368	0.020287	0.012586	0.010631
0.045828	0.041852	0.011425	0.040555	0.014708	0.002215	0.007918	-0.0006	0.053558	0.019255	0.023079		0.020351	0.011254	0.013092			0.023057	0.017587	0.037328	0.009436	0.029901	0.0238927	0.013661	0.033851	0.050736	0.013724	0.01806	0.012961	0.018128	0.013174	0.008688
0.045898	0.044736	0.01552	0.039211	0.010352		0.007909	-0.00064	0.049512	0.018887	0.020501	0.000572	0.020192	0.011557	0.014624			0.021801	0.018369	0.038245	0.008442	0.030581	0.0250423	0.01673	0.032292	0.050657	0.013622	0.017941	0.015083	0.018208	0.01008	0.006642
0.045228	0.048232	0.015858	0.036351	0.013427	-0.00062	0.008907	-0.00172	0.048042	0.01819	0.02114	0.002543	0.01723	0.011775	0.011895			0.020434	0.017856	0.038792	0.008853	0.029454	0.0227553	0.016069	0.030278	0.0513	0.009733	0.019981	0.013024	0.018946	0.011844	0.006063
0.047403	0.047135	0.016468	0.038826	0.013785	-0.00088	0.008383	0.000297	0.049837	0.019887	0.021613	0.001534	0.01668	0.012028	0.011773			0.023945	0.017356	0.037553	0.007749	0.028633	0.0220754	0.018602	0.031608	0.05	0.011247	0.020419	0.013227	0.019463	0.011933	0.007405
0.045129	0.045567	0.017964	0.039619	0.013751	0.000548	0.00727	0.00284	0.048229	0.019716	0.023557	-0.00052	0.017365	0.011898	0.012162			0.02172	0.018355	0.035467	0.010339	0.028065	0.0219522	0.016374	0.029226	0.049426	0.010922	0.020581	0.013092	0.016929	0.011799	0.007448
0.047335	0.047419	0.019594	0.040859	0.013028	0.0009	0.006565	0.005157	0.048218	0.018785	0.02574	-0.00277	0.017443	0.01208	0.01193			0.020236	0.019538	0.035973	0.011078	0.029195	0.0226013	0.01661	0.026486	0.049343	0.011789	0.021687	0.013018	0.01352	0.011959	0.006604
0.048357	0.045962	0.020744	0.036907	0.012553	0.002701	0.006971	0.004573	0.046549	0.015784	0.023116	-0.00197	0.018388	0.010856	0.011705			0.021787	0.017352	0.035579	0.00803	0.031169	0.0203702	0.017518	0.026521	0.049734	0.010201	0.020543	0.012003	0.015634	0.01083	0.007066
0.049687	0.04392	0.01869	0.035202	0.01444	0.004038	0.00537	0.00396	0.048502	0.016578	0.023584	0.001551	0.017883	0.009412	0.010058			0.024232	0.018146	0.035531	0.009223	0.030203	0.0217965	0.017939	0.025402	0.049108	0.011879	0.020418	0.011141	0.015134	0.009592	0.007785
0.04379	0.043668	0.022314	0.03791	0.015929	0.005331	0.009178	0.00277	0.04893	0.016135	0.022995	0.003164	0.016978	0.008893	0.009734			0.023291	0.017865	0.035466	0.007867	0.029282	0.0219092	0.015952	0.025794	0.047877	0.011532	0.023575	0.012357	0.014833	0.010833	0.006695
0.04709	0.045494	0.022225	0.036015	0.017736	0.00559	0.00929	0.002143	0.047605	0.015866	0.019731	0.002281	0.016236	0.010243	0.008815			0.022706	0.016671	0.03812	0.011105	0.030059	0.0233067	0.019183	0.029347	0.047707	0.0131	0.021447	0.011861	0.014677	0.012272	0.006024
0.044974	0.041184	0.022532	0.033299	0.019618	0.006688	0.009857	0.001132	0.048071	0.016422	0.019611	0.003589	0.017294	0.009352	0.008457			0.026617	0.016887	0.035558	0.008556	0.029558	0.0224453	0.019397	0.027062	0.047611	0.010602	0.022654	0.009996	0.015049	0.011538	0.007843
0.048652	0.041323	0.023361	0.032501	0.021462	0.009461	0.008106	0.000462	0.045641	0.013868	0.019269	0.002726	0.017228	0.008405	0.007891			0.024012	0.013092	0.03437	0.010009	0.030263	0.0225155	0.021242	0.028176	0.047521	0.011244	0.022866	0.011416	0.015766	0.011164	0.005531
0.052328	0.039686	0.026079	0.029813	0.019687	0.008696	0.006831	-0.00114	0.046565	0.012797	0.017294	-0.00013	0.017969	0.008105	0.009379			0.023349	0.011832	0.035494	0.008204	0.02875	0.0229253	0.019841	0.030631	0.046811	0.011213	0.022825	0.012063	0.01712	0.009745	0.00423
0.051981	0.040797	0.024445	0.030208	0.01907	0.006043	0.00909		0.044138	0.012384	0.017801	-0.0028	0.018157	0.00723	0.011043			0.023215	0.011484	0.034583	0.00962	0.02805	0.0240206	0.018	0.029109	0.047103	0.011959	0.022805	0.011756	0.019296	0.009874	0.006763
0.052774	0.044661	0.025585	0.031846	0.021983	0.007585	0.004981	0.001283	0.043871	0.011875	0.018685	-0.0029	0.017128	0.007791	0.008823			0.02281	0.011102	0.031995	0.008819	0.028812	0.0243964	0.018644	0.028543	0.046308	0.012294	0.025309	0.013872	0.020276	0.009221	0.006244
0.050879	0.042066	0.027431	0.032532	0.018182	0.00771	0.00766	-0.00247	0.041829	0.011513	0.015817	-0.00194	0.017376	0.010801	0.012221			0.023289	0.011432	0.032694	0.00819	0.028726	0.0271669	0.019159	0.027178	0.046218	0.012153	0.022143	0.013275	0.023715	0.007647	0.006585
0.051653	0.043892	0.033073	0.030553	0.014533	0.006412	0.005363	-0.00273	0.044844	0.012695	0.01605	0.001402	0.018091	0.012711	0.009849			0.020918	0.012003	0.03291	0.009045	0.026963	0.0253584	0.018216	0.030748	0.046034	0.012479	0.024671	0.013701	0.022267	0.010749	0.006103
0.049922	0.039378	0.032834	0.029081	0.014589	0.007141	0.005859	-0.00403	0.045004	0.01252	0.017507	0.001625	0.018271	0.015806	0.009881			0.022401	0.012314	0.032948	0.008567	0.025616	0.0262603	0.019343	0.029178	0.045766	0.01349	0.024855	0.012878	0.023185	0.00992	0.005972
0.046971	0.042828	0.035376	0.027146	0.009808	0.005525	0.008479	-0.00603	0.04325	0.0156	0.015485	0.001847	0.017362	0.017128	0.008609			0.021983	0.013275	0.032675	0.007415	0.027544	0.0269043	0.019198	0.029092	0.046578	0.014991	0.026572	0.012278	0.023596	0.009095	0.004253
0.04628	0.039066	0.038683	0.028211	0.008651	0.004159	0.007755	-0.00335	0.042417	0.013751	0.017415	0.004232	0.01728	0.0181	0.009738			0.020095	0.01409	0.03221	0.007173	0.026711	0.0294643	0.019935	0.027888	0.046181	0.014755	0.025187	0.013338	0.022854	0.008784	0.003845
0.044888	0.038468	0.042028	0.029856	0.011255	0.003205	0.009411	-0.00283	0.043877	0.014289	0.016692	0.003121	0.014774	0.020299	0.00963			0.019707	0.012426	0.032252	0.006693	0.026666	0.0292206	0.018449	0.030837	0.046256	0.013751	0.023886	0.013012	0.022678	0.01075	0.004135
0.042771	0.035637	0.042305	0.030489	0.015439	0.003257	0.009474	-0.00155	0.043561	0.013289	0.017176	0.002596	0.014208	0.021192	0.010075			0.019155	0.014793	0.029936	0.008683	0.024894	0.028315	0.017651	0.028845	0.046465	0.013795	0.024455	0.011393	0.02125	0.00965	0.004376
0.042028	0.034767	0.043003	0.025889	0.014244	0.002822	0.010104	-0.00253	0.046993	0.011931	0.019219	0.000904	0.01619	0.019177	0.009685			0.020148	0.012661	0.031924	0.006017	0.022802	0.029816	0.01791	0.031235	0.045173	0.008695	0.025068	0.012364	0.022277	0.010377	0.004747
0.041631	0.037232	0.043423	0.023658	0.017047	0.003984	0.010142	-0.00574	0.043154	0.009835	0.020656	0.00176	0.016826	0.02337	0.009783			0.021429	0.014547	0.031231	0.006525	0.022359	0.0290564	0.019916	0.031303	0.044291	0.00892	0.023698	0.013709	0.022415	0.012632	0.004883
0.043689	0.036112	0.044287	0.024828	0.020999	0.002903	0.009312	-0.00787	0.042882	0.010681	0.020071	0.002634	0.016527	0.022788	0.011206			0.017794	0.015072	0.031303	0.007486	0.021869	0.0274533	0.01647	0.029376	0.044996	0.013168	0.023859	0.012124	0.023042	0.012362	0.002428
0.044236	0.035705	0.044099	0.027075	0.019012	0.003604	0.008629	-0.00726	0.043087	0.010105	0.017606	0.003323	0.014227	0.020358	0.010884			0.018859	0.014548	0.031184	0.008316	0.020966	0.0299828	0.01814	0.032759	0.045931	0.012993	0.02453	0.010544	0.018818	0.012137	0.00534
0.045626	0.038011	0.043583	0.024268	0.018168	0.004408	0.011076	-0.00791	0.042568	0.006759	0.017459	0.001124	0.012191	0.019935	0.010054			0.018354	0.01462	0.030763	0.008126	0.021576	0.0294472	0.018303	0.03305	0.045497	0.014638	0.026714	0.010276	0.019558	0.009922	0.004966
0.043293	0.037826	0.046064	0.02201	0.016613	0.004014	0.009627	-0.00714	0.041481	0.007072	0.017992	-0.00224	0.01341	0.019559	0.011171			0.01721	0.015789	0.029315	0.007085	0.021662	0.0292358	0.016092	0.032919	0.045806	0.012647	0.026681	0.011724	0.022147	0.011187	0.006324
0.041913	0.035782	0.047499	0.020483	0.015494	0.002154	0.008875	-0.00919	0.042209	0.007329	0.016394	-0.00053	0.013014	0.017827	0.011822			0.016442	0.015549	0.030439	0.009921	0.019425	0.0292636	0.01547	0.031642	0.044976	0.013727	0.027049	0.012703	0.020275	0.012869	0.006488
0.042589	0.034966	0.049805	0.02145	0.014465	0.002411	0.006134	-0.00667	0.043471	0.007964	0.015984	-0.00132	0.011911	0.017378	0.010558			0.015937	0.014759	0.029866	0.007913	0.020478	0.0288095	0.016739	0.032655	0.043783	0.013218	0.026687	0.011164	0.022368	0.012008	0.006844
0.043027	0.032543	0.04995	0.023108	0.016541	0.003062	0.005518	-0.00761	0.0448	0.005146	0.015205	-0.00245	0.011729	0.016573	0.011364			0.014398	0.015271	0.029885	0.006919	0.018094	0.0297335	0.016245	0.035028	0.041976	0.014349	0.024998	0.012488	0.020345	0.012121	0.0059
0.041382	0.0332	0.051741	0.025545	0.016096	0.00271	0.007745	-0.00753	0.045453	0.006159	0.015009	-0.00251	0.011697	0.01634	0.008232			0.014311	0.012762	0.031774	0.008424	0.018974	0.0276959	0.013467	0.034196	0.041423	0.015093	0.026999	0.010384	0.019645	0.010637	0.005674
0.042048	0.034248	0.05139	0.021662	0.016042	0.002699	0.008188	-0.01111	0.046013	0.010038	0.013031	-0.00352	0.011937	0.016801	0.00944			0.01631	0.01506	0.030572	0.00871	0.018164	0.0296212	0.015381	0.034221	0.040478	0.013489	0.02496	0.011991	0.019531	0.013022	0.005957
0.042973	0.034322	0.05149	0.019936	0.017709	0.003348	0.006015	-0.00978	0.043314	0.012998	0.01437	-0.00451	0.010287	0.01717	0.009689			0.014446	0.01545	0.030151	0.006065	0.017927	0.0304824	0.01535	0.028275	0.039846	0.012144	0.024632	0.013934	0.020374	0.013088	0.007277
0.041305	0.034778	0.053492	0.019277	0.015469	0.001862	0.007901	-0.00781	0.039598	0.015199	0.01578	-0.00296	0.011841	0.02044	0.010767			0.014419	0.014539	0.029813	0.007387	0.016829	0.0302574	0.015326	0.028068	0.040341	0.013832	0.024542	0.013201	0.019625	0.012996	0.003467
0.041503	0.035622	0.056794	0.020367	0.01739	0.001851	0.006234	-0.00281	0.042725	0.014579	0.01261	-0.00268	0.012467	0.021726	0.009497			0.016034	0.01207	0.029442	0.006238	0.015745	0.0305992	0.016287	0.028385	0.039919	0.011388	0.023778	0.012147	0.021624	0.013317	0.004473
0.038588	0.039666	0.057757	0.026982	0.017002	0.003401	0.009478	0.002032	0.043777	0.014706	0.012211	-0.00447	0.011668	0.021162	0.008983			0.013992	0.011048	0.030577	0.007371	0.016099	0.0294764	0.013897	0.027828	0.040535	0.013694	0.022192	0.012108	0.021875	0.012024	0.007573
0.041685	0.036554	0.054233	0.025623	0.016181	0.003571	0.007876	0.002865	0.042996	0.013696	0.013413	-0.00561	0.010297	0.019912	0.01002			0.014437	0.00998	0.031281	0.00677	0.014907	0.0297402	0.017011	0.026964	0.041859	0.012486	0.023339	0.014325	0.021994	0.010149	0.005833
0.042106	0.037595	0.055742	0.025485	0.015295	0.003753	0.006078	0.002958	0.041524	0.013035	0.013819	-0.00641	0.011012	0.018886	0.011082			0.01472	0.012956	0.030697	0.007592	0.013994	0.0307456	0.015657	0.028538	0.041243	0.013019	0.024242	0.01504	0.021146	0.013093	0.005247
0.04177	0.039763	0.057201	0.023885	0.014341	0.003885	0.008007	0.002447	0.040787	0.014028	0.012276	-0.00578	0.009858	0.016639	0.008682			0.015448	0.015015	0.031996	0.009599	0.012326	0.0334109	0.015102	0.026449	0.040857	0.012274	0.022932	0.017385	0.020881	0.012148	0.006327
0.04451	0.040586	0.05881	0.022964	0.014307	0.000632	0.008772	-0.00062	0.041263	0.013969	0.011861	-0.00207	0.009625	0.017561	0.011235			0.014383	0.016923	0.029622	0.006784	0.012202	0.0325104	0.015855	0.027493	0.039692	0.013268	0.024518	0.016057	0.020946	0.013418	0.006068
0.039975	0.039399	0.055166	0.027648	0.014292	0.001476	0.010756	-0.00166	0.039565	0.014387	0.012473	0.004108	0.008508	0.017572	0.008379			0.014177	0.016491	0.029349	0.006688	0.013142	0.0304932	0.015796	0.028725	0.042184	0.011002	0.023667	0.015552	0.022037	0.011768	0.0054
0.038364	0.038468	0.052957	0.030519	0.010083	-0.00028	0.006256	-0.00518	0.038583	0.011945	0.013595	0.010846	0.00983	0.01642	0.010296			0.013787	0.01724	0.030213	0.00705	0.012501	0.0332416	0.013125	0.027265	0.041553	0.013976	0.024631	0.017265	0.022392	0.014029	0.004219
0.039561	0.037639	0.055413	0.028457	0.01098	-0.00141	0.007427	-0.0024	0.041465	0.012814	0.012624	0.012457	0.00987	0.019161	0.010324			0.016732	0.017512	0.030081	0.005489	0.013239	0.0351754	0.016311	0.028095	0.041438	0.013232	0.025014	0.017753	0.020598	0.013559	0.005688
0.037793	0.038565	0.058303	0.028884	0.010071	0.001316	0.009771	-0.00241	0.044412	0.01141	0.011947	0.016371	0.010992	0.01884	0.010936			0.018997	0.01781	0.03054	0.005913	0.012506	0.0366289	0.013174	0.028053	0.041287	0.012591	0.023295	0.017052	0.021766	0.012967	0.005663
0.039572	0.03689	0.055949	0.026383	0.008715	0.002453	0.006623	-0.00349	0.042942	0.013636	0.013963	0.019413	0.012058	0.018634	0.010015			0.02162	0.018408	0.029017	0.006058	0.013369	0.0343164	0.015941	0.026308	0.041555	0.01269	0.022702	0.015981	0.021789	0.011315	0.005714
0.037764	0.037461	0.05468	0.025757	0.009017	0.001648	0.010189	-0.00337	0.044136	0.016868	0.013329	0.021431	0.011691	0.018999	0.010617			0.022871	0.017947	0.028782	0.006607	0.011198	0.0336722	0.014776	0.027025	0.042941	0.01237	0.023136	0.016601	0.019836	0.012751	0.007713
0.037265	0.037954	0.056774	0.023841	0.00835	0.003739	0.00829	-0.00195	0.042451	0.017054	0.015741	0.0188	0.011308	0.017521	0.010543			0.023416	0.017907	0.027075	0.006397	0.01306	0.0334641	0.01606	0.028463	0.042256	0.011143	0.021737	0.017288	0.022619	0.013269	0.002553
0.037187	0.043653	0.058307	0.025229	0.011089	0.003939	0.008075	-0.0039	0.041254	0.016844	0.014828	0.017031	0.010349	0.017752	0.011018			0.026408	0.016537	0.026915	0.006739	0.012783	0.0332374	0.012908	0.030159	0.043223	0.011516	0.019134	0.01723	0.020545	0.010651	0.00506
0.036247	0.044883	0.058111	0.029078	0.008403	0.004022	0.005312	-0.00418	0.042791	0.010134	0.01231	0.016153	0.011454	0.016059	0.010066			0.028203	0.016495	0.026733	0.005232	0.012608	0.0353986	0.012964	0.030997	0.043359	0.010669	0.020944	0.016642	0.023544	0.012198	0.005695
0.036849	0.045124	0.056904	0.028677	0.011439	0.002442	0.007842	-0.0044	0.042474	0.011592	0.013068	0.013063	0.012128	0.014376	0.0111			0.028067	0.016044	0.026331	0.005251	0.010471	0.0325363	0.013412	0.027693	0.043423	0.010712	0.021707	0.016851	0.023747	0.00925	0.002788
0.035357	0.042448	0.056921	0.030897	0.012428	0.001865	0.010686	-0.00648	0.045027	0.010494	0.011639	0.012733	0.010392	0.014287	0.01007			0.027385	0.017832	0.026097	0.005413	0.01374	0.0342766	0.017072	0.027424	0.045213	0.012148	0.018913	0.01514	0.024286	0.010363	0.004324
0.03722	0.041862	0.059315	0.029672	0.008216	0.000907	0.009328	-0.00795	0.044791	0.012438	0.009437	0.011418	0.010929	0.012576	0.009775			0.026791	0.019539	0.025284	0.00591	0.012523	0.0319488	0.016615	0.031548	0.043838	0.012237	0.021205	0.015396	0.02493	0.009435	0.002795
0.036442	0.041513	0.058434	0.028856	0.010888	0.000354	0.008882	-0.00821	0.043765	0.014518	0.011367	0.010445	0.00996	0.013173	0.011278			0.02864	0.019663	0.026116	0.004649	0.013725	0.0317153	0.017134	0.029731	0.041459	0.012398	0.024928	0.014996	0.022835	0.010873	0.004733
0.035501	0.039168	0.059009	0.028386	0.010574	-0.00149	0.010762	-0.01009	0.045796	0.013266	0.011488	0.010088	0.009801	0.012277	0.012043			0.028102	0.018866	0.025552	0.004406	0.011425	0.0337119	0.016704	0.027946	0.041124	0.010764	0.025442	0.016171	0.020962	0.0103	0.004043
0.037448	0.038716	0.058904	0.029654	0.007956	-0.00336	0.011727	-0.00348	0.043972	0.012369	0.009584	0.009294	0.008607	0.011658	0.010512			0.023881	0.019237	0.026769	0.003283	0.0104	0.032881	0.016514	0.027887	0.040991	0.010774	0.026114	0.015806	0.02123	0.011146	0.004838
0.036513	0.038367	0.06149	0.028774	0.007448	0.001226	0.0115	-0.00032	0.043507	0.012704	0.01068	0.007043	0.008295	0.010113	0.008193			0.024793	0.019345	0.025146	0.002808	0.011777	0.0339509	0.01474	0.029835	0.039876	0.011946	0.026339	0.015004	0.019642	0.012065	0.004321
0.035843	0.035799	0.065332	0.029309	0.006672	-0.00018	0.013424	0.000855	0.044211	0.01697	0.011288	0.005573	0.009309	0.009881	0.008348			0.024176	0.019867	0.028317	0.004087	0.010226	0.0337548	0.015615	0.029557	0.039748	0.011062	0.026193	0.014841	0.017711	0.00892	0.005927
0.035761	0.03766	0.064239	0.030054	0.004791	-0.00133	0.011032	0.000857	0.047937	0.016232	0.010871	0.003526	0.010039	0.009916	0.010429			0.023131	0.017548	0.025233	0.003569	0.010999	0.0329409	0.012095	0.032592	0.038579	0.010675	0.026183	0.013798	0.019659	0.006121	0.002656
0.034633	0.032908	0.065851	0.029323	0.006092	-0.00301	0.010175	-0.00027	0.048564	0.01532	0.008874	0.007062	0.009124	0.009024	0.009329			0.021077	0.017463	0.025995	0.003542	0.01174	0.0325292	0.012509	0.032159	0.038507	0.010926	0.024581	0.012167	0.017629	0.00664	0.003261
0.037967	0.034028	0.067025	0.031022	0.005536	-0.00133	0.009208	-0.00364	0.048689	0.014748	0.008387	0.007489	0.008498	0.010321	0.007863			0.020521	0.016986	0.027674	0.004477	0.008393	0.0316457	0.01708	0.034044	0.03587	0.011191	0.027478	0.0109	0.019215	0.007544	0.002006
0.033539	0.034686	0.065227	0.033102	0.006122	-0.00137	0.010475	-0.00251	0.049541	0.014439	0.010186	0.007162	0.006945	0.006813	0.008304			0.020712	0.021197	0.02506	0.00398	0.008609	0.0332604	0.016578	0.031613	0.035662	0.009688	0.028731	0.012581	0.019597	0.008235	0.003005
0.032826	0.035965	0.066496	0.032375	0.00528	-0.0036	0.011351	-0.004	0.048718	0.012497	0.012471	0.005488	0.007974	0.008787	0.008961			0.019869	0.020425	0.025802	0.003714	0.008294	0.032158	0.015189	0.031354	0.035594	0.011149	0.026712	0.011903	0.019462	0.010017	0.001142
0.031887	0.031673	0.066042	0.032682	0.002905	-0.00265	0.009461	-0.00535	0.047857	0.009998	0.009972	0.004667	0.006957	0.009627	0.007831			0.017872	0.021166	0.025717	0.00408	0.007964	0.0301442	0.015839	0.032955	0.035642	0.010492	0.026585	0.012136	0.018367	0.009427	0.002199
0.032884	0.027299	0.063858	0.030441	0.003895	-0.00328	0.008642	-0.00278	0.047547	0.014283	0.00977	0.003549	0.008301	0.00754	0.007751			0.015649	0.020944	0.02743	0.002686	0.009356	0.0293948	0.014504	0.03061	0.034532	0.010222	0.028262	0.013843	0.019814	0.008379	0.002087
0.033891	0.031479	0.064247	0.033262	0.00158	-0.00309	0.009093	-0.0038	0.049099	0.013166	0.006854	0.00335	0.006213	0.00876	0.00727			0.015864	0.01951	0.025845	0.003714	0.009675	0.0282092	0.015183	0.031158	0.035215	0.009777	0.024391	0.013166	0.019256	0.009563	0.002679
0.033089	0.034542	0.060255	0.033919	0.001865	-0.00101	0.006889	-0.0028	0.052305	0.014096	0.00971	0.003584	0.006718	0.008752	0.008004			0.016546	0.022601	0.025394	0.003947	0.008628	0.0289839	0.015833	0.029549	0.034404	0.009323	0.025387	0.013898	0.016866	0.009111	0.004384
0.032781	0.038811	0.058726	0.034635	-0.00088	-0.00031	0.009416	-0.00376	0.049934	0.011295	0.005454	0.001701	0.005915	0.009573	0.009727			0.014308	0.022537	0.025033	0.00381	0.008378	0.0287674	0.01477	0.030584	0.034426	0.007177	0.024092	0.013883	0.015301	0.008066	0.003279
0.031823	0.036298	0.055359	0.03332	-0.00269	-0.00434	0.008917	-0.00513	0.050946	0.012755	0.009777	0.001376	0.007963	0.009546	0.012107			0.016195	0.021214	0.02581	0.004143	0.008586	0.0293638	0.010638	0.030934	0.033336	0.006006	0.021606	0.011925	0.015203	0.007815	0.002139
0.033144	0.038759	0.054974	0.032377	-0.00368	-0.004	0.004345	-0.00667	0.049574	0.012571	0.00727	-0.00126	0.00893	0.008712	0.009854			0.01348	0.021925	0.027413	0.004671	0.010576	0.0302589	0.015241	0.031207	0.032026	0.010115	0.021192	0.011773	0.013056	0.009026	0.003554
0.0318	0.045184	0.054131	0.032918	-0.0057	-0.00275	0.004923	-0.00488	0.048153	0.011599	0.004409	-0.00123	0.007615	0.008059	0.007759			0.011931	0.020834	0.027759	0.005997	0.011548	0.0292651	0.014582	0.030209	0.032813	0.010155	0.018913	0.013626	0.014399	0.007137	0.001663
0.036044	0.045711	0.052169	0.029179	-0.00479	-0.00092	0.006558	-0.00878	0.051816	0.009732	0.007235	-0.00011	0.00867	0.008082	0.007704			0.010558	0.020742	0.027266	0.003631	0.009745	0.03265	0.012499	0.030807	0.03249	0.011001	0.015511	0.014278	0.0101	0.005969	0.002292
0.035075	0.043725	0.052141	0.031945	0.000297	-0.00145	0.007607	-0.00705	0.046315	0.008674	0.00683	0.00169	0.006902	0.008276	0.006438			0.013607	0.020559	0.026397	0.003529	0.008605	0.0315357	0.012579	0.033476	0.032389	0.009123	0.016534	0.012692	0.00889	0.008723	0.001736
0.036309	0.045214	0.051295	0.033091	0.004382	-0.00324	0.008033	-0.00399	0.043643	0.008956	0.005843	0.004778	0.007181	0.008434	0.007374			0.011003	0.02017	0.026885	0.002865	0.008452	0.0342111	0.01133	0.032858	0.031792	0.008598	0.016443	0.013957	0.00824	0.007986	0.001109
0.037445	0.046956	0.05123	0.033952	0.001	-0.00323	0.006451	0.001344	0.041544	0.009368	0.006493	0.006841	0.00603	0.007207	0.006281			0.013367	0.018832	0.025311	0.002815	0.008761	0.035909	0.014099	0.032825	0.030924	0.007846	0.015674	0.013856	0.006666	0.008315	0.001002
0.036892	0.044703	0.05116	0.03075	0.003219	-0.00356	0.009216	0.007971	0.041434	0.00748	0.007674	0.005728	0.008919	0.005013	0.00659			0.013295	0.018592	0.025904	0.004684	0.009734	0.0362543	0.013038	0.032019	0.030734	0.010114	0.018196	0.013735	0.004805	0.006587	-0.00179
0.042081	0.043695	0.049528	0.029316	0.003535	-0.00403	0.009541	0.008244	0.051422	0.005729	0.00558	0.005047	0.006514	0.007283	0.005464			0.014163	0.019002	0.026463	0.004205	0.012827	0.0375313	0.010264	0.033954	0.032028	0.010976	0.021412	0.015103	0.006936	0.007443	-0.00031
0.041412	0.045867	0.047553	0.029001	0.006153	-0.00504	0.008714	0.008396	0.051195	0.006885	0.004992	0.003135	0.008059	0.006928	0.006682			0.012689	0.018355	0.026178	0.003677	0.014283	0.0360198	0.009587	0.034232	0.030954	0.01059	0.020952	0.013163	0.008554	0.006441	0.00049
0.040127	0.046721	0.048539	0.031756	0.005123	-0.00415	0.008945	0.006953	0.050358	0.007898	0.006596	0.002341	0.008895	0.006785	0.007606			0.012266	0.021162	0.026269	0.005427	0.015921	0.0347867	0.011064	0.034341	0.029773	0.010145	0.023041	0.012818	0.006934	0.009319	0.000657
0.041509	0.048822	0.044894	0.0333	0.0078	-0.00429	0.008214	0.007036	0.05343	0.007468	0.004977	0.001544	0.008876	0.004467	0.006375			0.013415	0.021615	0.025622	0.005017	0.020204	0.0334908	0.009788	0.033937	0.030916	0.009871	0.023359	0.013517	0.008707	0.007114	-0.00081
0.039974	0.045462	0.044484	0.031423	0.009959	-0.00312	0.006282	0.005879	0.053048	0.00593	0.005839	0.000365	0.00805	0.006796	0.003906			0.012991	0.020808	0.025175	0.003849	0.01928	0.0338327	0.011229	0.033616	0.031667	0.008202	0.024003	0.013726	0.008979	0.006077	0.000254
0.038441	0.046292	0.044965	0.030423	0.008374	-0.00043	0.009511	0.003575	0.054187	0.00426	0.005233	-0.00139	0.007887	0.006214	0.001972			0.013051	0.02234	0.023744	0.005336	0.019841	0.0315542	0.010187	0.033122	0.031716	0.008516	0.022471	0.0134	0.009035	0.008694	0.000226
0.040339	0.044822	0.043553	0.032571	0.009829	-0.00302	0.009467	0.002771	0.053809	0.006229	0.004911	0.001614	0.007362	0.006183	0.003829			0.014385	0.024675	0.025079	0.004029	0.020322	0.0324765	0.009519	0.032752	0.034045	0.009691	0.019453	0.015405	0.009931	0.007944	0.002234
0.038493	0.044618	0.04685	0.035584	0.01013	-0.00134	0.009848	0.002808	0.05343	0.000756	0.006283	0.004352	0.00783	0.006939	0.0056			0.015928	0.025849	0.024337	0.002214	0.020108	0.032596	0.012568	0.032695	0.033048	0.010302	0.01621	0.015915	0.013112	0.00596	0.001801
0.040274	0.04299	0.045458	0.035308	0.008274	-0.00138	0.009229	0.003484	0.052299	0.001989	0.005286	0.008186	0.008663	0.008213	0.005084			0.013522	0.025423	0.023379	0.003406	0.020116	0.0287781	0.009137	0.035591	0.033938	0.008598	0.016282	0.014882	0.011057	0.008821	-0.00229
0.040453	0.043828	0.045843	0.032944	0.007636	-0.00377	0.008538	0.002271	0.052099	0.00186	0.003154	0.006796	0.008841	0.007889	0.005503			0.013698	0.02753	0.023614	0.003239	0.019536	0.0305524	0.009714	0.032141	0.034093	0.008546	0.016018	0.016037	0.013452	0.007128	0.001644
0.040836	0.044682	0.041312	0.032936	0.01126	-0.0032	0.005905	0.001416	0.04762	0.004765	0.006396	0.006983	0.008298	0.005067	0.004223			0.01468	0.027305	0.024211	0.004831	0.021539	0.0289222	0.007093	0.029934	0.034051	0.00785	0.015153	0.015705	0.012079	0.006221	0.000251
0.040815	0.045811	0.041572	0.033332	0.011009	-0.00154	0.008076	-0.00026	0.044861	0.002108	0.004952	0.007497	0.007693	0.008033	0.004582			0.016066	0.027074	0.023598	0.003747	0.021273	0.0288873	0.009506	0.028308	0.035114	0.009044	0.013904	0.0156	0.012559	0.004614	0.000311
0.042603	0.049203	0.039579	0.034551	0.009689		0.00826	0.001896	0.051187	0.003045	0.005214	0.007217	0.009572	0.003895	0.004822			0.016422	0.027124	0.023024	0.004081	0.023899	0.0297586	0.00957	0.03101	0.0361	0.008384	0.012654	0.014321	0.013003	0.007301	0.002043
0.042582	0.050285	0.037134	0.03293	0.009648	-0.00409	0.006246	0.001544	0.051383	0.003599	0.006487	0.004287	0.011698	0.003608	0.004462			0.015799	0.027529	0.023381	0.004363	0.024286	0.0277449	0.008362	0.029623	0.035794	0.008862	0.013439	0.01483	0.010572	0.007452	0.000739
0.039394	0.048156	0.035215	0.033034	0.010427	-0.0024	0.007316	0.003029	0.05255	0.004491	0.006804	0.003432	0.010529	0.005456	0.003743			0.016125	0.026475	0.024882	0.004683	0.023011	0.0269734	0.009847	0.030076	0.036704	0.009784	0.013653	0.014528	0.010935	0.008797	0.001622
0.041065	0.049769	0.035944	0.030005	0.010147	-0.00556	0.004455	0.004542	0.051876	0.000659	0.003908	0.008324	0.011721	0.005299	0.007429			0.018374	0.026913	0.024142	0.004064	0.022885	0.026	0.007141	0.028708	0.038796	0.009602	0.013192	0.015717	0.012498	0.007318	-0.00042
0.041327	0.050824	0.036067	0.031042	0.006646	-0.00296	0.003087	0.006625	0.051652	0.003563	0.003586	0.012766	0.01306	0.00576	0.00962			0.018345	0.027709	0.025669	0.002351	0.022203	0.0263215	0.007515	0.027157	0.03808	0.009337	0.01225	0.016516	0.010995	0.005762	0.002628
0.041602	0.047563	0.039453	0.029039	0.005781	-0.00143	0.003142	0.006611	0.052957	0.008824	0.007176	0.016099	0.011933	0.004576	0.010293			0.017144	0.028904	0.026722	0.002593	0.01964	0.0254991	0.00686	0.029573	0.038955	0.010025	0.005297	0.018176	0.011025	0.008552	-0.00267
0.042202	0.046986	0.039497	0.028805	0.00586	-0.00261	0.00773	0.00557	0.049007	0.013894	0.006475	0.015583	0.012233	0.003404	0.011026			0.017567	0.027253	0.032807	0.001577	0.020336	0.0264859	0.008341	0.026293	0.041579	0.008473	0.004901	0.016261	0.011512	0.007426	-0.00018
0.043184	0.049816	0.037669	0.027027	0.008597	-0.00438	0.00447	0.00412	0.042446	0.015523	0.008311	0.016244	0.012367	0.003693	0.010514			0.017173	0.028788	0.034827	0.00486	0.021708	0.0260589	0.006094	0.028631	0.040962	0.009984	0.006251	0.012814	0.011467	0.0091	0.001667
0.041587	0.050972	0.040365	0.03033	0.008674	-0.0037	0.005309	0.004357	0.042336	0.014137	0.010802	0.012665	0.012635	0.00373	0.008756			0.017095	0.028077	0.032327	0.005403	0.020337	0.0241215	0.007448	0.027091	0.041795	0.010419	0.006231	0.015082	0.010483	0.00952	7.34e-05
0.042016	0.052555	0.03895	0.027777	0.006753	-0.00363	0.003748	0.004743	0.042242	0.011866	0.008361	0.017368	0.014562	0.005544	0.008982			0.017989	0.028491	0.030812	0.002223	0.0206	0.025295	0.007843	0.02902	0.039803	0.007565	0.00776	0.016881	0.007739	0.008864	-0.00055
0.040382	0.050526	0.038684	0.027157	0.004617	-0.00058	0.00282	0.004291	0.049723	0.011235	0.006731	0.016821	0.0121	0.004009	0.008194			0.016679	0.030435	0.032284	0.002565	0.02133	0.0255266	0.008065	0.02853	0.038145	0.010431	0.005124	0.017036	0.008205	0.006485	0.001997
0.036222	0.051362	0.039164	0.024077	0.000396	-0.00251	0.001031	0.005632	0.04555	0.012427	0.006425	0.015422	0.014586	0.002446	0.007464			0.019605	0.028777	0.032318	0.004649	0.018166	0.0234381	0.005424	0.028615	0.040666	0.007564	0.004713	0.016342	0.002889	0.007763	0.000554
0.037228	0.052373	0.038507	0.026707	0.001587	-0.00312	0.004957	0.004171	0.045456	0.010944	0.007988	0.011341	0.013949	0.004858	0.006354			0.019558	0.030042	0.033548	0.003724	0.018527	0.0235644	0.009605	0.03004	0.040026	0.008886	0.005406	0.017004	-0.00293	0.008831	0.00174
0.039246	0.055831	0.041391	0.032774	0.001605	0.000304	0.003898	0.003613	0.043198	0.007978	0.009237	0.014823	0.014984	0.003891	0.00577			0.016754	0.028862	0.031077	0.002821	0.018555	0.0237722	0.006652	0.030234	0.041674	0.00917	0.006289	0.015844	-0.00215	0.009455	0.001346
0.036885	0.05158	0.046004	0.03204	2.12e-06	-0.00101	0.005461	0.000652	0.044104	0.010123	0.00498	0.014076	0.016674	0.00545	0.004287			0.016853	0.028069	0.030288	0.004675	0.018882	0.0257858	0.008135	0.030179	0.041281	0.007707	0.012952	0.016414	-0.00289	0.010706	0.001197
0.03726	0.052279	0.044492	0.029304	-0.00303	0.001192	0.006535	0.001325	0.045542	0.009068	0.005334	0.011727	0.017601	0.004799	0.003682			0.019111	0.026262	0.033044	0.001846	0.018273	0.0267251	0.00593	0.030827	0.0394	0.006611	0.016631	0.017648	-0.0042	0.009849	0.002386
0.039843	0.05312	0.043304	0.027032	-0.002	0.000995	0.007698	-0.00016	0.042336	0.006292	0.007456	0.0111	0.016547	0.004118	0.003076			0.016964	0.02526	0.032751	0.003596	0.016281	0.0276711	0.008107	0.02914	0.038817	0.007805	0.020857	0.016065	-0.00225	0.010169	0.001097
0.038672	0.049754	0.042552	0.027567	-0.00265	-0.00306	0.004249	0.000588	0.043755	0.006311	0.00636	0.009838	0.016583	0.004503	0.004771			0.016022	0.028302	0.032507	0.00483	0.01562	0.0277584	0.005045	0.028442	0.039894	0.004408	0.020824	0.016913	-0.00124	0.01059	0.0011
0.035771	0.048594	0.043825	0.026639	-0.00332	-0.00272	0.006577	8.47e-05	0.046554	0.00488	0.007784	0.011965	0.016024	0.004255	0.004145			0.016937	0.026688	0.02905	0.004614	0.015997	0.0267324	0.005401	0.027717	0.039043	0.007723	0.019786	0.015647	-0.00281	0.008793	0.000598
0.034963	0.046034	0.041606	0.026066	-0.00388	0.001793	0.008793	-0.00043	0.045259	0.005658	0.010913	0.009705	0.016257	0.003244	0.003144			0.016954	0.024965	0.02715	0.007225	0.014629	0.0276717	0.006488	0.027286	0.038617	0.007658	0.021941	0.015144	-0.00363	0.010438	-0.0003
0.03406	0.048478	0.042797	0.024985	-0.00092	0.001013	0.010783	-0.0041	0.043451	0.006334	0.012169	0.010202	0.015791	0.003708	0.002685			0.016268	0.02381	0.028384	0.007954	0.014285	0.0266168	0.005598	0.029907	0.037506	0.007186	0.022533	0.01476	-0.00208	0.009041	-0.00263
0.034949	0.04855	0.040029	0.022579	0.000647	-0.00169	0.006197	-0.00587	0.045103	0.005851	0.007859	0.016047	0.016045	0.001815	0.000801			0.017405	0.021763	0.030009	0.005854	0.012896	0.027629	0.005462	0.029389	0.037634	0.007205	0.024597	0.015661	-0.00398	0.008355	-0.00386
0.035183	0.0466	0.040951	0.024367	-0.00387	-0.00606	0.00291	-0.00824	0.046232	0.007982	0.009551	0.020255	0.01774	0.003809	0.001068			0.016519	0.024306	0.028737	0.004745	0.012375	0.0286413	0.004466	0.02963	0.038915	0.007183	0.025363	0.015907	-0.00166	0.008905	-0.00244
0.035207	0.046117	0.041171	0.0283	-0.00495	-0.0019	0.006335	-0.0076	0.047468	0.01201	0.007167	0.018924	0.016847	0.002029	0.003745			0.018222	0.023545	0.029906	0.004497	0.01448	0.0290035	0.006119	0.029351	0.039281	0.007251	0.024742	0.015657	0.001719	0.008965	-0.00184
0.037156	0.048402	0.042732	0.031582	0.000702	-0.00088	0.000857	-0.00559	0.048382	0.012631	0.007979	0.020105	0.01678	0.003219	0.003331			0.017255	0.025744	0.028814	0.006128	0.011757	0.0274344	0.001929	0.028054	0.037937	0.00604	0.025546	0.013783	0.006941	0.009058	-0.00203
0.034605	0.04856	0.044226	0.028763	0.00134	-0.00234	0.003623	-0.00571	0.047585	0.010389	0.006503	0.019823	0.01782	0.001483	0.001514			0.017012	0.026914	0.030218	0.004429	0.012763	0.0257923	0.005421	0.029405	0.038026	0.006614	0.023825	0.015938	0.009232	0.01007	-0.00014
0.034698	0.047611	0.043341	0.025887	0.002731	0.000293	0.00478	-0.00856	0.047148	0.010572	0.00665	0.025699	0.016011	9.48e-05	0.002417			0.016097	0.0255	0.026696	0.004412	0.012799	0.02859	0.00455	0.028807	0.038677	0.005925	0.024398	0.015751	0.010199	0.006462	-0.00052
0.036691	0.047753	0.043614	0.030699	0.003426	-0.00125	0.005063	-0.00716	0.047396	0.00767	0.005952	0.027942	0.016904	0.000483	0.002158			0.016541	0.026281	0.026836	0.003472	0.011514	0.0272415	0.005729	0.029273	0.038806	0.003405	0.024598	0.014618	0.009205	0.008094	0.001613
0.03273	0.045504	0.042393	0.033895	0.005098	0.00045	0.003052	-0.00818	0.050996	0.008254	0.002577	0.026815	0.015617	0.002033	0.000964			0.014907	0.025582	0.025333	0.004803	0.011439	0.0272915	0.003384	0.028445	0.038283	0.005952	0.02205	0.015478	0.008891	0.008459	-0.00181
0.031397	0.044729	0.043048	0.03523	0.007453	0.002372	0.005386	-0.00715	0.053586	0.007363	0.003292	0.024618	0.017529	0.002923	0.000118			0.014866	0.025241	0.024007	0.006763	0.010955	0.0275281	0.005941	0.029182	0.038237	0.00448	0.021418	0.012521	0.007691	0.005061	-0.00142
0.030037	0.046656	0.042188	0.034372	0.007448	-0.00153	0.005597	-0.00861	0.051951	0.006709	0.007677	0.022998	0.018656	0.003301	-0.00017			0.014756	0.025827	0.022806	0.006507	0.010169	0.0294212	0.004974	0.027453	0.036443	0.007309	0.021546	0.013856	0.00808	0.006231	-0.00313
0.028645	0.05076	0.042666	0.033353	0.00773	-0.00136	0.004691	-0.0062	0.052509	0.005936	0.009772	0.029019	0.020604	0.006791	0.002115			0.013673	0.025333	0.022854	0.006262	0.011145	0.02718	0.006727	0.025753	0.037454	0.00599	0.021705	0.013561	0.008054	0.008456	-0.00273
0.03149	0.051621	0.042274	0.035471	0.014481	-0.00054	0.0036	-0.01048	0.058557	0.00476	0.011451	0.032791	0.018957	0.008332	0.001774			0.013694	0.026459	0.023555	0.002969	0.012225	0.0262371	0.004125	0.026153	0.03627	0.005147	0.019057	0.013519	0.007911	0.010384	0.000671
0.028626	0.050537	0.043159	0.036405	0.015357	-0.00151	0.006632	-0.00912	0.055233	0.006233	0.016663	0.035096	0.018359	0.006839	0.00083			0.011729	0.026262	0.022361	0.004843	0.013564	0.0243625	0.00679	0.025738	0.037008	0.006441	0.021445	0.012153	0.004969	0.009317	-0.00184
0.028149	0.051198	0.042304	0.035178	0.016439	0.000965	0.005581	-0.01001	0.055048	0.005861	0.015689	0.033239	0.019732	0.005736	0.001825			0.012602	0.025056	0.022377	0.004948	0.013313	0.0273757	0.006666	0.022964	0.039285	0.005699	0.020621	0.011482	0.002978	0.009917	-0.00218
0.034423	0.052054	0.039818	0.03403	0.01376	0.000314	0.005399	-0.0114	0.056411	0.003868	0.017169	0.031625	0.018406	0.006649	-0.00047			0.013066	0.025631	0.023073	0.005926	0.013409	0.0288547	0.005911	0.024742	0.041626	0.005544	0.019651	0.009922	0.002099	0.010157
0.039847	0.056076	0.038256	0.035113	0.019404	0.001344	0.00682	-0.00933	0.055793	0.003363	0.013809	0.030556	0.019629	0.007733	0.001204			0.012754	0.024665	0.022604	0.005797	0.011646	0.0283582	0.00457	0.025682	0.041149	0.005004	0.019641	0.009101	0.005678	0.009904	0.001894
0.043022	0.053955	0.035561	0.036102	0.017377	0.00046	0.006603	-0.01001	0.057692	0.002555	0.015646	0.028413	0.020378	0.006371				0.01491	0.025344	0.022592	0.006721	0.008696	0.029345	0.006125	0.025999	0.039537	0.005614	0.019317	0.009529	0.003678	0.007373	0.002789
0.038187	0.054647	0.03255	0.033112	0.019519	-0.0014	0.005941	-0.00906	0.057283	0.002008	0.013485	0.026459	0.018627	0.006833	-0.00011			0.011386	0.024546	0.022132	0.004477	0.012208	0.0254915	0.003324	0.024976	0.038455	0.007011	0.019747	0.009195	0.002851	0.008185	0.001092
0.036354	0.053234	0.031387	0.032929	0.018279	0.001887	0.009542	-0.00934	0.054237	0.002622	0.012501	0.0274	0.018815	0.007184	-0.00196			0.011912	0.027481	0.02375	0.005244	0.013775	0.0259369	0.004351	0.024839	0.037067	0.006466	0.017357	0.009495	0.001108	0.008482	0.00094
0.037454	0.049967	0.028401	0.033748	0.021183	0.000671	0.007559	-0.0074	0.059191	0.008709	0.013094	0.025665	0.017387	0.005412	-0.001			0.013612	0.026339	0.026559	0.004319	0.013784	0.0259496	0.005485	0.026462	0.036175	0.005279	0.016193	0.00971	-0.00174	0.007763	0.000789
0.037383	0.049074	0.029028	0.034993	0.017928	0.00068	0.010549	-0.00671	0.060617	0.010915	0.010122	0.024227	0.018937	0.005165	-0.00045			0.012293	0.025813	0.026477	0.002994	0.012459	0.0254666	0.004361	0.023773	0.036015	0.007008	0.014734	0.010092	-0.00135	0.008627	0.001316
0.037702	0.047623	0.032819	0.033045	0.017456	-0.00203	0.011867	-0.00511	0.058634	0.011522	0.00887	0.024244	0.016635	0.004854	-0.00023			0.01254	0.026483	0.026225	0.006209	0.013524	0.026803	0.004911	0.024372	0.038611	0.005124	0.013	0.010039	-0.0032	0.008581	0.002037
0.037542	0.050609	0.031183	0.031077	0.019313	0.000186	0.012446	-0.00958	0.061005	0.008147	0.011995	0.023254	0.018917	0.003885	-0.0027			0.010853	0.026955	0.026423	0.005424	0.013278	0.0239611	0.005709	0.024158	0.037876	0.005167	0.010849	0.009867	-0.00399	0.010333	0.000543
0.034981	0.054019	0.032589	0.036297	0.024142	0.001995	0.008913	-0.00744	0.059777	0.009246	0.013343	0.022082	0.019729	0.004282	-0.00322			0.013976	0.02473	0.027098	0.004469	0.011306	0.0249292	0.007006	0.02383	0.037552	0.004932	0.007336	0.008935	-0.00631	0.012634	0.000784
0.033492	0.054241	0.031783	0.035226	0.025275	0.000738	0.008192	-0.00943	0.058721	0.006067	0.009171	0.020692	0.019517	0.003993	-0.00312			0.012218	0.026763	0.025719	0.004857	0.013745	0.0259075	0.002388	0.027623	0.03636	0.002098	0.005919	0.010145	-0.00494	0.01	-0.00155
0.034291	0.053749	0.036435	0.03751	0.02512	0.000509	0.012266	-0.01106	0.058506	0.009749	0.012676	0.021025	0.020255	0.004827	-0.00315			0.011127	0.02653	0.023144	0.004132	0.014753	0.0270318	0.006396	0.026874	0.037199	0.002801	0.002292	0.009936	-0.0055	0.010777	0.000486
0.034179	0.052591	0.036136	0.039894	0.030299	0.000507	0.014189	-0.01064	0.056693	0.010283	0.01235	0.019302	0.019467	0.005025	-0.0035			0.010892	0.027158	0.02427	0.003613	0.014753	0.026576	0.005194	0.027838	0.036755	0.004946	0.002885	0.009168	-0.00303	0.011175	-0.00044
0.035283	0.054857	0.03539	0.039064	0.03169	-0.00109	0.011658	-0.01072	0.059314	0.010244	0.013472	0.018712	0.021188	0.007764	-0.00241			0.011282	0.025423	0.022999	0.00397	0.016396	0.0251393	0.006586	0.026288	0.034544	0.003362	0.001263	0.009359	-0.00396	0.010191	-0.00041
0.037468	0.051952	0.03936	0.03981	0.025902	0.000411	0.012047	-0.00958	0.062056	0.009298	0.012333	0.017698	0.020035	0.005841	-0.0021			0.0116	0.02462	0.023238	0.002839	0.016989	0.0252385	0.007437	0.027808	0.036341	0.004333	-0.00154	0.009748	-0.00725	0.008391	-0.00168
0.034687	0.054045	0.039676	0.038935	0.025254	0.000912	0.015571	-0.00855	0.060721	0.010465	0.011554	0.017373	0.020613	0.00725	-0.00323			0.01134	0.027127	0.020728	0.003092	0.018819	0.0254055	0.006391	0.025818	0.035866	0.003566	-0.00253	0.008383	-0.00707	0.011772	-0.00019
0.034218	0.051702	0.039543	0.041082	0.022488	0.002155	0.012848	-0.0067	0.056371	0.01007	0.010951	0.01605	0.017961	0.006224	-0.00179			0.009271	0.028232	0.021755	0.003135	0.020989	0.0253418	0.006391	0.026111	0.035569	0.003926	-0.00312	0.009695	-0.00778	0.008993	0.000351
0.035347	0.052652	0.039782	0.043451	0.018962	0.001201	0.011767	-0.00587	0.055332	0.012573	0.009006	0.015486	0.01973	0.003838	-0.00339			0.012029	0.028037	0.023004	0.002446	0.022838	0.0257465	0.007139	0.025969	0.033685	0.005233	-0.00308	0.008375	-0.00628	0.008243
0.033636	0.050987	0.04157	0.043313	0.019142	0.000869	0.012016	-0.00457	0.05368	0.012716	0.012283	0.015399	0.019688	0.004357	-0.0033			0.015364	0.028742	0.021581	0.0024	0.024753	0.0245864	0.004287	0.027225	0.035899	0.004004	-0.00388	0.008843	-0.00388	0.010398	-0.00055
0.035223	0.055204	0.041759	0.045391	0.015664	0.001023	0.014448	-0.00802	0.054668	0.012655	0.009356	0.014205	0.018756	0.003606	-0.00416			0.014053	0.026741	0.019471	0.003524	0.027519	0.0256275	0.005042	0.027468	0.03568	0.002886	-0.00345	0.008685	-0.00303	0.009363	-0.00073
0.034906	0.05075	0.043154	0.044273	0.013187	-0.00036	0.017199	-0.01087	0.054406	0.011389	0.009867	0.012743	0.017124	0.005033	-0.0047			0.014057	0.026876	0.018072	0.002686	0.028553	0.0247967	0.002556	0.028843	0.034676	0.00121	-0.00324	0.008846	0.000435	0.009001	-0.00211
0.032664	0.050112	0.042665	0.044204	0.015785	-0.00111	0.018013	-0.0075	0.055964	0.011616	0.00954	0.014795	0.016298	0.002252	-0.00628			0.01506	0.027293	0.017342	0.002268	0.026799	0.024755	0.006342	0.028972	0.036112	0.003214	-0.00408	0.009739	0.001486	0.008311	-0.00175
0.034706	0.047471	0.039859	0.041377	0.01199	0.002297	0.017749	-0.00754	0.055561	0.013226	0.012493	0.02108	0.018092	0.004571	-0.00387			0.015514	0.027153	0.016843	0.002839	0.027053	0.0238682	0.009273	0.028027	0.035969	0.003318	-0.00473	0.009277	0.001473	0.010369	-0.00267
0.035038	0.048138	0.038586	0.041274	0.011535	0.00015	0.016618	-0.0018	0.052639	0.013952	0.009566	0.021792	0.017348	0.004528	-0.00274			0.016454	0.026889	0.017968	0.000356	0.026882	0.0224331	0.008877	0.028648	0.036669	0.004131	-0.0042	0.008697	0.003111	0.010845	-0.00076
0.033686	0.045742	0.038066	0.047128	0.008933	0.001608	0.016658	-0.00016	0.051879	0.014533	0.007751	0.019909	0.018251	0.002773	-0.00357			0.016787	0.026827	0.015667	0.003055	0.029505	0.0220368	0.010671	0.028033	0.035455	0.004037	-0.00313	0.008306	0.002996	0.011778	-0.00193
0.033895	0.045783	0.035616	0.047188	0.010381	0.001968	0.015394	-0.00167	0.05056	0.019942	0.007891	0.01878	0.019351	0.003494	-0.00191			0.017936	0.02748	0.015104	0.001496	0.029345	0.0215997	0.009347	0.028663	0.036614	0.00266	-0.00385	0.008654	0.002146	0.009515	-0.00201
0.033123	0.045343	0.034963	0.047216	0.011604	-0.00084	0.019132	-0.00105	0.047523	0.017364	0.01025	0.018463	0.01995	0.003365	-0.00143			0.018223	0.028365	0.016498	0.002175	0.027801	0.023082	0.009663	0.028404	0.035504	0.002625	-0.00484	0.008958	0.001326	0.008617	1.68e-05
0.035689	0.044932	0.034206	0.044554	0.006691	0.001066	0.017891	-0.00583	0.049334	0.018223	0.008734	0.017821	0.017308	0.003692	-0.00186			0.019214	0.028701	0.018403	0.003327	0.028579	0.0225736	0.00945	0.028375	0.034491	0.001529	-0.00546	0.007763	1.72e-06	0.010147	-0.00033
0.035327	0.042707	0.031606	0.043084	0.009445		0.019618	-0.00371	0.049309	0.014149	0.013486	0.01644	0.020041	0.00503	-0.00422			0.016572	0.028758	0.017931	0.003049	0.027989	0.02372	0.009172	0.025307	0.035924	0.001793	-0.00138	0.005234	-0.00118	0.006629	-0.00107
0.03243	0.045361	0.031457	0.046759	0.007667	-0.0003	0.01929	-0.00463	0.048197	0.014382	0.01502	0.016283	0.019102	0.006349	-0.00325			0.015388	0.028002	0.018246	0.002404	0.02705	0.0217283	0.008654	0.026652	0.038038	0.003706	0.00404	0.0028	-0.00084	0.009239	-0.00161
0.032016	0.043667	0.030732	0.04576	0.007159	0.000218	0.0212	-0.00581	0.048455	0.015926	0.014689	0.014929	0.020644	0.003441	-0.00168			0.017849	0.027339	0.017328	0.003737	0.028297	0.0197179	0.005026	0.025319	0.036919	0.001816	0.00781	0.004452	0.001453	0.008555	-0.0012
0.03433	0.043287	0.030365	0.041404	0.005221	-0.00112	0.019756	-0.00689	0.046534	0.014752	0.016842	0.013825	0.0192	0.003484	-0.00154			0.01806	0.02875	0.01651	0.001449	0.026987	0.0218418	0.008467	0.025626	0.03796	0.00234	0.009815	0.006615	0.000117	0.01142	-0.00235
0.030709	0.039532	0.027387	0.04247	0.002828	-0.00112	0.022734	-0.00883	0.047697	0.011973	0.013438	0.013021	0.017364	0.005255	-0.00118			0.017757	0.02892	0.014676	0.002736	0.028062	0.0208175	0.007628	0.024101	0.042641	0.0029	0.009048	0.00458	-0.00102	0.009831	-0.0024
0.034533	0.04355	0.026814	0.041655	0.007645	0.000715	0.02137	-0.00907	0.048418	0.013195	0.012917	0.010387	0.018457	0.006298	-0.00117			0.016203	0.026577	0.015027	0.001168	0.028377	0.0217602	0.009841	0.026975	0.043564	0.0027	0.007183	0.006992	-0.00096	0.011848	0.000289
0.038166	0.042722	0.024171	0.042231	0.00547	-0.00169	0.018644	-0.00749	0.04874	0.012949	0.009216	0.011567	0.019923	0.003975	-0.00207			0.01515	0.027327	0.01625	0.003357	0.028242	0.0212349	0.009717	0.02252	0.046734	0.003203	0.004662	0.007192	0.000438	0.008187
0.040073	0.043379	0.023006	0.041426	0.005816	-0.00267	0.022679	-0.00979	0.047879	0.013908	0.012425	0.008793	0.021182	0.005144	-0.001			0.016297	0.026281	0.015758	0.004138	0.029909	0.0201783	0.008695	0.021346	0.045258	0.001411	0.007514	0.005397	0.002904	0.007465	0.000636
0.033566	0.043959	0.023708	0.042292	0.005622	-0.00146	0.01926	-0.01325	0.045636	0.010922	0.009251	0.006552	0.020402	0.004777	-0.00117			0.016844	0.024968	0.017305	0.002794	0.027137	0.0209071	0.010187	0.021974	0.045689	0.001724	0.006261	0.005681	0.003602	0.006028	-0.0002
0.034221	0.039873	0.025185	0.040423	0.006037	-0.00146	0.015141	-0.01195	0.045727	0.011383	0.009178	0.008756	0.018233	0.00628	0.000785			0.017242	0.025228	0.017222	0.001373	0.025202	0.0216122	0.009293	0.021272	0.04636	0.000429	0.008	0.005681	0.003608	0.006297	-0.00185
0.034027	0.037496	0.024609	0.041179	0.007104	-0.00071	0.018867	-0.01357	0.047054	0.010956	0.008037	0.011794	0.017937	0.005621	0.003116			0.016301	0.023178	0.012807	0.000153	0.027133	0.0221187	0.007783	0.023142	0.046433	-0.00078	0.005145	0.005819	0.007273	0.004479	-0.00015
0.035536	0.038117	0.022158	0.038245	0.004124	-0.00209	0.017628	-0.01382	0.046165	0.013466	0.006352	0.01741	0.018512	0.005666	0.001753			0.017023	0.020937	0.015179	0.00396	0.028356	0.0233601	0.00756	0.02349	0.045969	0.000459	0.004013	0.004084	0.005371	0.008246	-0.00176
0.035646	0.039763	0.019735	0.038399	0.006939	-0.00241	0.017087	-0.01239	0.048868	0.013522	0.006804	0.018346	0.017948	0.005318	0.000244			0.014509	0.021566	0.014769	0.003821	0.026429	0.0258269	0.008474	0.024339	0.046096	0.001437	0.004509	0.003565	0.006965	0.005799	-0.00179
0.035215	0.039796	0.019229	0.040648	0.006724	-0.0026	0.014027	-0.01271	0.049971	0.013806	0.005129	0.013805	0.017288	0.004601	0.001315			0.014993	0.022594	0.013757	0.002094	0.025429	0.0243477	0.006077	0.024749	0.04657	0.002052	0.005463	0.002422	0.0045	0.007332	-0.00209
0.03523	0.038683	0.016693	0.040161	0.007457	-0.00338	0.018685	-0.01067	0.049078	0.010381	0.00633	0.014182	0.018053	0.006601	0.002607			0.013416	0.019719	0.01343	0.002205	0.025043	0.0256095	0.006336	0.025206	0.044664	-0.00036	0.007004	0.003747	0.005249	0.007249	-0.00358
0.035647	0.040277	0.016749	0.035274	0.009858	-0.00739	0.015491	-0.01283	0.048691	0.01174	0.008065	0.013529	0.015916	0.004108				0.012063	0.018948	0.01449	0.001881	0.022794	0.0252895	0.00776	0.024038	0.045824	0.000998	0.008119	0.004029	0.007194	0.006256	-0.00385
0.032166	0.040856	0.0126	0.036618	0.011019	-0.00913	0.014575	-0.0121	0.047362	0.010573	0.005211	0.012733	0.018247	0.004115	0.000223			0.013175	0.020138	0.014976	0.003111	0.022469	0.0249983	0.006695	0.024219	0.043865	0.001513	0.008627	0.004591	0.005832	0.006881	-0.00369
0.028632	0.039296	0.010433	0.033299	0.012992	-0.00848	0.014745	-0.01538	0.045335	0.010788	0.006143	0.011581	0.018121	0.004038	0.001329			0.013236	0.018863	0.013332	0.002632	0.023088	0.0252978	0.003859	0.02586	0.044688	0.00279	0.011053	0.00437	0.006386	0.00598	-0.00346
0.029981	0.03983	0.010282	0.034059	0.01328	-0.00798	0.017072	-0.01524	0.043114	0.010535	0.007627	0.010898	0.018349	0.00628	0.001136			0.010931	0.019796	0.013239	0.003101	0.022766	0.0239714	0.00629	0.025521	0.044949	0.001278	0.009215	0.00399	0.005312	0.006493	-0.00292
0.029981	0.036089	0.009092	0.03636	0.010041	-0.00932	0.014256	-0.01195	0.045523	0.010385	0.010422	0.009577	0.014014	0.008101	0.001438			0.011529	0.022215	0.013028	0.002423	0.02252	0.0256473	0.006197	0.02515	0.043308	0.00133	0.010062	0.005584	0.005687	0.006716	-0.00529
0.026599	0.039578	0.007332	0.034655	0.011396	-0.00787	0.016541	-0.01357	0.04646	0.009542	0.01153	0.00687	0.015718	0.007525	0.000547			0.009482	0.022562	0.012642	0.002113	0.021813	0.0229971	0.006668	0.024464	0.041737	0.001684	0.014111	0.003584	0.00534	0.006475	-0.00343
0.029285	0.042542	0.006581	0.033794	0.011416	-0.01166	0.01176	-0.0088	0.048765	0.007235	0.012444	0.005575	0.013261	0.007627	-0.00084			0.010042	0.024841	0.013269	0.002176	0.022402	0.0256912	0.005616	0.025168	0.041392	0.001773	0.016871	0.003221	0.00515	0.004171	-0.00424
0.028795	0.042135	0.008871	0.033103	0.010202	-0.00826	0.01271	-0.00646	0.045681	0.010008	0.010295	0.005329	0.013165	0.006166	-0.00059			0.008045	0.02424	0.014234	0.001144	0.020451	0.0262436	0.006761	0.024979	0.043154	-0.00044	0.016439	0.00312	0.001548	0.006898	-0.0053
0.028252	0.044746	0.008065	0.031813	0.00796	-0.00727	0.016308	-0.007	0.043587	0.015484	0.010383	0.007708	0.012714	0.006978	-0.0005			0.010977	0.023089	0.015309	0.001294	0.020225	0.0230452	0.006447	0.025507	0.042332	0.000448	0.015837	0.004008	-0.00287	0.005599	-0.00548
0.029818	0.045246	0.006575	0.032518	0.007563	-0.00624	0.01434	-0.00707	0.045822	0.016425	0.011392	0.005085	0.011256	0.006224	-0.00228			0.011581	0.022799	0.012329	0.001248	0.019431	0.0226387	0.007667	0.024517	0.041185	0.000909	0.014946	0.00145	-0.0024	0.00826	-0.0053
0.027655	0.043233	0.006138	0.031726	0.009112	-0.00235	0.015884	-0.00957	0.045241	0.019685	0.008453	0.007006	0.013487	0.006218	-0.00167			0.012676	0.024965	0.012929	0.000987	0.018154	0.0227056	0.006687	0.02584	0.041879	0.001749	0.015525	0.000887	-0.00121	0.005061	-0.00695
0.027621	0.045654	0.006144	0.030514	0.006	-0.00249	0.014321	-0.01098	0.044143	0.017233	0.010988	0.005683	0.011618	0.004748	-0.00077			0.009702	0.024632	0.012658	-0.00104	0.020203	0.0244579	0.007083	0.025808	0.040922	0.000539	0.013769	0.004044	-0.00191	0.002804	-0.00489
0.027151	0.045085	0.007051	0.030424	0.005549	5.61e-05	0.014064	-0.01029	0.046443	0.017655	0.009165	0.003516	0.012126	0.005108	-0.00283			0.007981	0.025071	0.012729	-0.00083	0.020421	0.0216618	0.006878	0.023596	0.039371	0.002254	0.014295	0.005184	-0.00099	0.004595	-0.00433
0.027619	0.043624	0.009886	0.030309	0.007483	-0.00097	0.010862	-0.00922	0.043927	0.016556	0.008581	0.006416	0.012172	0.00465	-0.00198			0.011766	0.024995	0.011002	0.000459	0.020342	0.0224823	0.004814	0.023949	0.035628	0.000585	0.014446	0.007737	-0.00256	0.004497	-0.00512
0.027716	0.046211	0.010369	0.030972	0.002686	-0.00018	0.010233	-0.01038	0.043028	0.018243	0.006799	0.001256	0.011259	0.006902	-0.00041			0.011873	0.024545	0.01073	-0.00108	0.021686	0.0216005	0.003871	0.025876	0.035393	0.001983	0.014352	0.00375	-0.00158	0.002163	-0.00674
0.031423	0.045145	0.011386	0.033469	0.004108	0.000385	0.006486	-0.01332	0.039576	0.015752	0.008951	0.002936	0.011812	0.009645	-0.00297			0.011369	0.024512	0.010794	-0.00142	0.021324	0.0220782	0.005377	0.027482	0.034674	0.00149	0.014601	0.002702	-0.00194	0.003448	-0.00661
0.02993	0.042547	0.01667	0.034685	0.003387	-0.00048	0.008222	-0.01277	0.035665	0.011903	0.009439	0.002942	0.012225	0.010062	-0.00234			0.010977	0.023729	0.010461	-0.00117	0.020056	0.0229343	0.00505	0.027831	0.033797	0.001193	0.014737	0.002979	-0.0042	0.005466	-0.00643
0.030499	0.043312	0.01564	0.03068	0.003537	-0.00016	0.006939	-0.01107	0.040271	0.011743	0.010122	0.002483	0.01065	0.009789	-0.00323			0.010845	0.022891	0.00976	-0.00013	0.0199	0.0226619	0.005264	0.029146	0.035022	0.002396	0.015777	0.002173	-0.0036	0.003888	-0.00813
0.032418	0.044567	0.017833	0.029811	0.000589	-0.0006	0.005763	-0.0155	0.040549	0.012727	0.009365	0.000607	0.012037	0.008635	-0.00533			0.009331	0.023304	0.011242	-0.00192	0.019977	0.0226168	0.006698	0.028619	0.035091	0.003041	0.016039	0.00372	-0.00669	0.003877	-0.01075
0.029031	0.044928	0.019743	0.033276	0.001329	0.000393	0.009806	-0.01771	0.04028	0.012591	0.010832	0.000744	0.009268	0.010093	-0.0037			0.009932	0.022885	0.008703	-0.00093	0.017712	0.022419	0.006397	0.026481	0.037134	0.002504	0.015766	0.003412	-0.00677	0.002742	-0.00873
0.030862	0.045221	0.015783	0.035024	0.002331	-0.00013	0.005079	-0.01768	0.040803	0.013309	0.01411	0.003151	0.009695	0.008985	-0.00552			0.008445	0.024896	0.010219	-0.00078	0.017324	0.0232446	0.003976	0.027874	0.038155	0.003092	0.015935	0.003812	-0.00528	0.004949	-0.00906
0.029697	0.047076	0.015702	0.032802		0.001451	-0.00058	-0.01608	0.039625	0.011602	0.018158	0.002989	0.010078	0.007251	-0.00579			0.008211	0.024811	0.008648	-0.00397	0.017899	0.0260864	0.006053	0.02898	0.036626	0.00083	0.016742	0.003425	-0.00283	0.004347	-0.00826
0.028069	0.046663	0.015933	0.033274	-0.00188	0.001379	0.001284	-0.01745	0.038221	0.010556	0.017294	0.001885	0.009988	0.00712	-0.00583			0.00736	0.023347	0.009592	-0.00319	0.019305	0.0242746	0.00413	0.029502	0.035599	0.000791	0.015134	0.004648	-0.00121	0.005191	-0.00668
0.030243	0.047376	0.015837	0.036277	-0.0015	-0.00015	0.002351	-0.01718	0.038482	0.010327	0.015665	0.001068	0.011519	0.006811	-0.00649			0.008681	0.021435	0.009118	-0.00215	0.018557	0.022658	0.003878	0.028263	0.035948	0.002635	0.014798	0.003238	-0.0061	0.003684	-0.00717
0.031773	0.042754	0.01609	0.033851	-0.00255	-0.00144	-0.00583	-0.01886	0.037655	0.00587	0.017776	-0.00027	0.009724	0.008087	-0.00626			0.008152	0.022322	0.010702	-0.00164	0.019783	0.0252317	0.00355	0.027439	0.036288	0.002819	0.015678	0.003262	-0.011	0.002453	-0.00696
0.035635	0.045382	0.016893	0.033041	-0.00076	0.001834	0.0015	-0.01852	0.038047	0.006323	0.017669		0.009464	0.008458	-0.0045			0.010529	0.024262	0.01044	-0.00183	0.016825	0.0225001	0.004951	0.027622	0.035683	0.003376	0.014554	0.002984	-0.01259	0.00431	-0.01031
0.03886	0.044035	0.013915	0.031833	-0.00388	0.001658	-0.0107	-0.01873	0.035369	0.007031	0.017235	-0.00021	0.010104	0.008992	-0.00153			0.008456	0.023871	0.012001	0.000299	0.021217	0.0219476	0.005298	0.027121	0.03591	0.001346	0.016403	0.00431	-0.01178	0.003691	-0.00846
0.043384	0.045843	0.016688	0.03217	-0.00438	-0.00063	-0.0118	-0.01739	0.033992	0.006078	0.014667	-0.00229	0.011402	0.007626	-0.00238			0.008737	0.022886	0.010391	-0.00058	0.02201	0.021558	0.006377	0.027165	0.034976	0.002788	0.016999	0.004052	-0.01294	0.004799	-0.00892
0.044172	0.044156	0.020428	0.031144	-0.00407	0.000705	-0.00625	-0.01717	0.034263	0.005063	0.016844	-0.00384	0.012405	0.007712	4.4e-05			0.00729	0.022511	0.011759	0.00067	0.021213	0.0219356	0.00536	0.024393	0.035868	0.004131	0.017415	0.003192	-0.0121	0.00726	-0.00777
0.04263	0.044686	0.0213	0.031435	-0.00201	9.79e-05	-0.00536	-0.01695	0.033931	0.005855	0.017124	-0.00216	0.009851	0.008165	0.000596			0.006516	0.021349	0.012326	-0.00157	0.02146	0.0208977	0.00355	0.027359	0.035228	0.004152	0.016793	0.002232	-0.01568	0.006406	-0.0077
0.041427	0.045745	0.022372	0.025853	-0.00186	0.002719	-0.00792	-0.01215	0.036073	0.002901	0.015276	-0.00211	0.009921	0.00793	0.002666			0.007559	0.02162	0.011849	-0.00237	0.019855	0.0190265	0.007487	0.030549	0.034283	0.002917	0.015025	0.003189	-0.01567	0.005573	-0.00953
0.041642	0.04674	0.023095	0.0244	-0.00333	0.000612	-0.00604	-0.00909	0.034389	0.001238	0.012551	-0.00162	0.009768	0.007705	0.005447			0.007675	0.021158	0.010131	-0.00063	0.022912	0.0188321	0.007391	0.022195	0.035488	0.003057	0.014706	0.002233	-0.01481	0.003965	-0.00675
0.036838	0.045445	0.024007	0.028944	-0.0033	0.002749	-0.00372	-0.00878	0.033224	0.001256	0.012596	-0.00249	0.008804	0.006508	0.004246			0.008592	0.02036	0.011043	-0.00151	0.019885	0.0214652	0.007826	0.019242	0.034922	0.002434	0.015878	0.0019	-0.01488	0.002934	-0.0045
0.036205	0.043656	0.023578	0.029863	-0.00263	0.001671	-0.00319	-0.00903	0.033425	0.000316	0.007885	-0.00513	0.009933	0.004165	0.005602			0.007253	0.020521	0.01146	-0.00186	0.022327	0.0200488	0.006392	0.018597	0.034068	0.003289	0.016697	0.002114	-0.01566	0.002754	-0.0053
0.036282	0.044325	0.023562	0.03248	-0.00132		0.002693	-0.01104	0.033896	0.000977	0.010809	-0.00694	0.009904	0.005992	0.002852			0.007953	0.023343	0.011514	-0.0015	0.01925	0.0198341	0.006011	0.018399	0.033495	0.000665	0.016263	0.000918	-0.01568	0.004706	-0.00415
0.037953	0.047167	0.02067	0.03109	-0.00133	0.003407	0.003126	-0.01286	0.031039	0.001127	0.012816	-0.00416	0.011625	0.004602	0.002802			0.006465	0.022858	0.010735	-0.00137	0.020006	0.0187283	0.005882	0.01782	0.034186	-0.00203	0.01433	0.00189	-0.0141	0.002827	-0.00402
0.035737	0.046456	0.020184	0.029692	-0.00349	0.003395	0.003502	-0.01295	0.031342	0.000563	0.010403	-0.0046	0.01005	0.005509	0.001238			0.007464	0.021549	0.010844	0.000685	0.020317	0.0182726	0.005516	0.01644	0.034832		0.015836	0.000849	-0.01669	0.002007	-0.00373
0.035325	0.047732	0.022416	0.032835	-0.00327	0.003327	0.00263	-0.01212	0.032311	0.000728	0.010606	-0.00443	0.011634	0.002887	0.003104			0.009938	0.022395	0.011389	2.03e-05	0.020455	0.018774	0.005691	0.016237	0.035655	0.000234	0.01467	0.000812	-0.01739	0.002238	-0.00361
0.038477	0.0476	0.023227	0.031191	0.000328	0.001275	0.003149	-0.0113	0.030955	-0.00321	0.009668	-0.0062	0.009908	0.004476	0.001694			0.011219	0.020527	0.010166	-0.00127	0.020715	0.0215242	0.003629	0.018069	0.035865	0.000429	0.015904	0.000623	-0.01424	0.003481	-0.00142
0.044277	0.044768	0.02203	0.031766	0.001821	-0.001	0.003181	-0.01209	0.02997	-0.00199	0.007524	-0.00755	0.01027	0.004227	-0.00085			0.008845	0.020745	0.010795	-0.00073	0.020272	0.0245357	0.003963	0.020327	0.036633	0.001396	0.014307	0.002826	-0.01474	0.003397	-0.00019
0.044113	0.040868	0.022568	0.029849	-0.00138	0.003477	0.002	-0.0118	0.027507	-0.00249	0.007272	-0.00721	0.01086	0.00316	-0.00034			0.00784	0.021197	0.01082	-0.00165	0.020006	0.0262506	0.005093	0.019576	0.038425	-0.00137	0.016217	0.003036	-0.01411	0.003938	-0.00137
0.040735	0.038912	0.022615	0.030897	-0.00085	0.003415	0.001018	-0.01336	0.028472	-0.00656	0.00837	-0.0082	0.01125	0.003014	-0.00078			0.007348	0.01786	0.008988	-0.00064	0.019725	0.0299818	0.003861	0.021243	0.039577	-0.00048	0.016213	0.002297	-0.01323	0.004697	-0.00322
0.043616	0.039673	0.021015	0.03153	0.002058	0.004059	0.002961	-0.01114	0.032399	-0.00575	0.006694	-0.00895	0.008176	0.004202	0.002055			0.008442	0.018413	0.011074	-0.00055	0.020195	0.0277847	0.003472	0.022454	0.038612	-0.00111	0.015908	0.002184	-0.01176	0.000817	-0.00255
0.039707	0.0426	0.020486	0.033375	0.000943	0.003012	0.006084	-0.01085	0.031768	-0.00533	0.009665	-0.00937	0.008595	0.002341	0.001496			0.008756	0.017543	0.011176	0.000552	0.017141	0.0277159	0.003962	0.023727	0.040226	-0.00066	0.015773	0.001784	-0.01191	0.000754	-0.00481
0.040825	0.041178	0.020681	0.031717	-0.00125	0.001936	0.004451	-0.01278	0.032468	-0.00042	0.009318	-0.00851	0.008396	0.000797	0.000179			0.007279	0.016056	0.013129	-0.00152	0.019617	0.0267714	0.004362	0.029127	0.042743	-0.00145	0.014827	0.003688	-0.01241	0.002007	-0.00189
0.03991	0.041252	0.01811	0.029558	-0.00679	0.000705	0.004904	-0.01246	0.032423	-0.00019	0.006332	-0.0106	0.007347	0.002474	-0.0011			0.007442	0.016646	0.011949	-0.00022	0.01996	0.0255044	0.003083	0.028442	0.044789	-0.00147	0.018562	0.003427	-0.0112	0.001394	-0.00447
0.039052	0.046107	0.015763	0.032877	-0.0145	0.002578	0.003307	-0.00789	0.032463	-0.00193	0.009869	-0.00979	0.007787	0.002231	-0.00029			0.008218	0.012572	0.011471	0.002121	0.019633	0.0245989	0.004292	0.027345	0.045203	-0.00134	0.016774	0.002112	-0.0123	0.002335	-0.00432
0.037291	0.044603	0.014794	0.033025	-0.00878	0.003661	0.004339	-0.00513	0.032884	0.0026	0.014936	-0.01171	0.008167	5.93e-05	0.000138			0.005462	0.013161	0.012914	0.001647	0.018471	0.022777	0.0042	0.029606	0.046316	-0.00192	0.016976	0.001301	-0.01315	0.0022	-0.00295
0.035772	0.045368	0.011688	0.032278	-0.00914	0.004928	0.002209	-0.00469	0.030232	0.007068	0.015691	-0.01123	0.006883	0.002829	-0.0014			0.005081	0.009169	0.01139	0.000762	0.018596	0.0227897	0.004987	0.029864	0.048583	-0.00286	0.01671	0.000504	-0.01237	0.003601	-0.00552
0.036458	0.045972	0.010858	0.031515	-0.00938	0.004325	0.002765	-0.005	0.031229	0.00795	0.021014	-0.01065	0.008855	0.004981	-0.00162			0.008183	0.008764	0.010242	-0.00094	0.019982	0.0224154	0.005919	0.026608	0.047564	-0.00251	0.017281	0.004271	-0.01277	0.001404	-0.00385
0.035936	0.04776	0.013198	0.031703	-0.00861	0.002249	0.00499	-0.00483	0.034144	0.007808	0.023256	-0.01141	0.007686	0.005603	-0.00105			0.00623	0.010937	0.010009	-0.00187	0.01842	0.0216372	0.003806	0.024632	0.048874	-0.00447	0.01708	0.003566	-0.01113	-0.00066	-0.00281
0.036764	0.047155	0.012961	0.034757	-0.00668	0.002062	0.003584	-0.00931	0.032283	0.005217	0.022667	-0.01166	0.007671	0.009853	0.002136			0.005976	0.010694	0.010002	0.001324	0.019415	0.0225256	0.006076	0.024968	0.049198	-0.00289	0.016454	0.002402	-0.00983	0.001268	-0.00492
0.036356	0.048284	0.013609	0.035871	-0.00633	0.005247	0.004673	-0.00964	0.031504	0.004854	0.022135	-0.01155	0.007554	0.012951	0.000786			0.007198	0.009294	0.009347	0.001598	0.019234	0.0206748	0.003679	0.026687	0.050781	-0.00249	0.017151	0.003827	-0.01061	0.001062	-0.00527
0.035052	0.053171	0.014815	0.034008	-0.00568	0.004018	0.003829	-0.0095	0.030495	0.005264	0.021663	-0.0112	0.010553	0.010841	0.003602			0.007061	0.011606	0.010013	0.000449	0.017698	0.0222641	0.001625	0.025957	0.052264	-0.00053	0.01475	0.000628	-0.01299	-0.00084	-0.00587
0.034849	0.052347	0.015392	0.031634	-0.00373	0.003612	0.000627	-0.00952	0.032484	0.004265	0.01946	-0.01195	0.011354	0.010795	0.004602			0.005709	0.00995	0.008983	0.001109	0.016962	0.0206543	0.001551	0.026276	0.050778		0.014994	0.002006	-0.0098	0.000505	-0.00622
0.032011	0.051208	0.014574	0.034488	-0.00114	0.004205	0.002778	-0.00805	0.035555	0.002993	0.018928	-0.01109	0.016873	0.010437	0.005647			0.006311	0.012509	0.010026	0.001483	0.017589	0.0192006	0.002891	0.024283	0.050414	0.0019	0.016451	0.002724	-0.0098	0.000595	-0.00503
0.030919	0.050672	0.013769	0.035495	-0.00117	0.003634	0.00482	-0.00759	0.034873	0.003464	0.016592	-0.01046	0.016927	0.008494	0.008372			0.007057	0.013349	0.009047	-0.00055	0.016396	0.0183698	0.001999	0.021951	0.048803	0.000507	0.014955	0.001007	-0.0094	0.003409	-0.00656
0.031914	0.052179	0.010762	0.036038	0.003795	0.003358	0.006469	-0.00752	0.036477	0.000756	0.019196	-0.01081	0.014689	0.00762	0.00749			0.009171	0.012474	0.008641	0.000362	0.01722	0.0171605	0.003854	0.023237	0.048543	0.000399	0.015979	0.00072	-0.01125	0.003923	-0.00691
0.030109	0.051276	0.011068	0.036092	0.005718	0.002975	0.003733	-0.00329	0.037865	0.001334	0.021841	-0.01062	0.014599	0.008787	0.0062			0.009768	0.010349	0.01252	0.000685	0.016465	0.0183137	0.001159	0.019498	0.049802	-0.00092	0.014166	0.002683	-0.01112	0.003979	-0.00426
0.031771	0.05216	0.014199	0.032165	0.007284	0.000194	0.006461	-0.00037	0.038247	-0.00187	0.017554	-0.00986	0.016859	0.009909	0.00667			0.008886	0.010635	0.010901	0.001116	0.016949	0.0171333	0.003356	0.022172	0.048295	-0.00206	0.013781	0.003171	-0.01122	0.003834	-0.00808
0.032232	0.051355	0.017546	0.032659	0.005579	0.00626	0.00701	-0.00074	0.039539	-0.00277	0.017746	-0.01026	0.015133	0.010593	0.004847			0.009143	0.010113	0.01287		0.016327	0.0168439	0.00196	0.019461	0.048907	-0.00431	0.01209	0.001178	-0.0105	0.003773	-0.00784
0.032851	0.05078	0.01785	0.030147	0.001368	0.003743	0.006546	-0.00131	0.042579	-0.00091	0.016912	-0.01187	0.015026	0.010264	0.005639			0.008424	0.012109	0.01302	0.001815	0.017935	0.0165629	0.000417	0.020567	0.048091	-0.00188	0.015817	0.002422	-0.01044	0.002186	-0.0079
0.031454	0.049764	0.01579	0.029659	0.002022	0.002947	0.007777	-0.00222	0.041856	-0.00313	0.01925	-0.01099	0.016999	0.009722	0.001932			0.010647	0.012135	0.01358	0.001593	0.015683	0.0144202	0.000875	0.018925	0.047795	-0.00181	0.017166	0.002077	-0.0125	0.001854	-0.00679
0.025942	0.05034	0.017291	0.029749	0.003863	0.00273	0.008085	-0.00199	0.03971	-0.00242	0.020148	-0.01195	0.01827	0.00978	0.003529			0.011386	0.012477	0.012811	0.00127	0.015748	0.0160706	0.003566	0.019772	0.047821	-0.00108	0.017917	0.00286	-0.01333	0.003051	-0.00874
0.026549	0.05119	0.020771	0.028999	0.00684	-0.00085	0.00477	-0.00209	0.041506	-0.00246	0.019733	-0.0118	0.016474	0.008629	0.002571			0.009544	0.011513	0.013425	0.001125	0.016388	0.0133882	0.003387	0.018572	0.047828	-0.00272	0.018207	0.002805	-0.01261	0.003741	-0.00485
0.025949	0.052551	0.021601	0.030796	0.009058	0.002553	0.005057	-0.00331	0.039611	-0.00214	0.018788	-0.01352	0.015299	0.008402	0.003198			0.012395	0.010229	0.013177	0.001301	0.016743	0.0124301	0.004659	0.019499	0.046901	-0.00121	0.020545	0.001599	-0.0159	0.005064	-0.00725
0.027282	0.052542	0.018935	0.03008	0.009785	0.002727	0.007334	-0.0024	0.042712	-0.00485	0.019087	-0.01182	0.014994	0.010613	0.001117			0.009436	0.009032	0.014413	0.002698	0.017778	0.0144641	0.004359	0.021064	0.047574	-0.00191	0.020569	0.001836	-0.01483	0.001777	-0.00431
0.028786	0.054623	0.022886	0.030998	0.012541	0.002515	0.009036	-0.00125	0.044611	-0.00531	0.016648	-0.0122	0.013058	0.010495	0.000791			0.011088	0.010942	0.013718	0.003258	0.0179	0.0151081	0.003007	0.024118	0.047201	-0.00251	0.021892	0.001597	-0.01356	0.004668	-0.00577
0.034058	0.057341	0.023293	0.032706	0.01173	0.000573	0.005483	-0.00374	0.039704	-0.00473	0.012787	-0.00715	0.014248	0.008934	3.2e-05			0.009221	0.010548	0.015102	0.002206	0.016646	0.0136188	0.004126	0.02113	0.04628	-0.00488	0.022903	0.00382	-0.01386	0.003608	-0.00536
0.033665	0.056235	0.024151	0.030751	0.010286	0.00106	0.00631	-0.00204	0.045555	-0.0032	0.011849	-0.00756	0.013854	0.009336	0.000744			0.008593	0.014812	0.015266	0.001966	0.015995	0.0117697	0.003032	0.024566	0.046755	-0.00317	0.0216	0.002497	-0.01358	0.002157	-0.00739
0.035228	0.05427	0.021003	0.028748	0.009565	-0.00239	0.005405	-0.0012	0.043658	-0.00315	0.011097	-0.01059	0.014406	0.009413	0.000452			0.011064	0.015477	0.013646	0.002912	0.017498	0.0120692	0.003348	0.020753	0.047326	-0.0058	0.022091	0.001078	-0.0149	0.000813	-0.00552
0.030654	0.058581	0.020975	0.029522	0.009836	0.002246	0.01059	0.000243	0.04158	-0.00288	0.014533	-0.01143	0.012426	0.007961	0.000291			0.011343	0.017533	0.01527	0.003749	0.017489	0.0163095	0.003112	0.02039	0.04522	-0.00409	0.020778	0.001747	-0.01438	0.000913	-0.00449
0.028441	0.057693	0.022704	0.028015	0.007093	0.002064	0.012334	0.001839	0.04017	-0.0032	0.015593	-0.01156	0.01313	0.00897	-0.00115			0.011331	0.017128	0.015924	0.001565	0.015318	0.017685	0.004833	0.020677	0.046017	-0.00375	0.019076	0.000297	-0.01309	0.000363	-0.00174
0.029428	0.059096	0.022323	0.027791	0.009498	-0.00328	0.004933	0.000634	0.042184	-0.00659	0.025042	-0.0106	0.012328	0.00537	0.000513			0.012388	0.018917	0.015853	0.00335	0.015541	0.0203249	0.001971	0.023194	0.04518	-0.00333	0.018901	0.001615	-0.01099	0.001217	-0.00317
0.029345	0.058858	0.021388	0.027678	0.01419	-0.0024	0.010248	-0.00607	0.043163	-0.00741	0.031593	-0.00918	0.012551	0.006257	0.000328			0.012435	0.019897	0.016078	0.003882	0.016007	0.0205327	0.002896	0.023721	0.044612	-0.00466	0.016955	0.002185	-0.01323	0.00112	-0.00126
0.028726	0.057888	0.018424	0.028509	0.0157	-0.00165	0.008189	-0.00557	0.041221	-0.00633	0.030931	-0.00658	0.012154	0.005424	0.000214			0.013275	0.018919	0.015923	0.004308	0.017294	0.021652	0.004963	0.022886	0.042311	-0.00434	0.017779	0.001505	-0.01073	0.004023	-0.00338
0.028798	0.059408	0.01832	0.028474	0.016957	-0.00261	0.010679	-0.00441	0.039406	-0.00292	0.025196	-0.00619	0.01102	0.006153	-0.0005			0.011278	0.01875	0.017078	0.005083	0.015636	0.0188983	0.001992	0.020393	0.041792	-0.00413	0.015429	0.001327	-0.01098	0.002089	-0.00378
0.02722	0.060291	0.017684	0.027946	0.015382	-0.00629	0.014952	-0.00339	0.039655	-0.00537	0.026098	-0.00822	0.01132	0.00684	0.001062			0.013379	0.019057	0.015308	0.003656	0.01539	0.0186615	0.001954	0.021963	0.042866	-0.00605	0.014464	0.001933	-0.00801	0.002217	-0.00541
0.029794	0.059215	0.015175	0.024492	0.017799	0.000308	0.012267	-0.00158	0.039233	-0.00335	0.021037	-0.00901	0.011267	0.006484	0.001509			0.014365	0.019711	0.016508	0.003581	0.015909	0.0187013	0.003336	0.018259	0.042095	-0.00444	0.017947	0.001452	-0.00864	0.003113	-0.00448
0.028857	0.060109	0.013523	0.027081	0.018895	0.003692	0.013963	-0.00494	0.038546		0.02086	-0.00703	0.008786	0.004586	0.001449			0.013994	0.021251	0.015743	0.003107	0.016504	0.0174904	0.002237	0.014288	0.040693	-0.00494	0.019931	0.001476	-0.0094	0.001892	-0.0062
0.023479	0.059302	0.013431	0.025982	0.018499	0.003607	0.015444	-0.00497	0.040717	0.002105	0.02011	-0.00093	0.010244	0.004512	0.001969			0.015746	0.021963	0.016411	0.002416	0.014259	0.0152153	0.002265	0.015265	0.040604	-0.00337	0.019045	0.001613	-0.00824	0.000538	-0.00648
0.023246	0.059422	0.013148	0.024069	0.016804	0.004244	0.015563	-0.00258	0.040502	0.00097	0.019503	0.002193	0.011314	0.005068	1.46e-05			0.012699	0.021222	0.01706	0.004831	0.014117	0.0174427	0.001353	0.01841	0.039554	-0.00277	0.019273	0.002507	-0.01115	0.000928	-0.00668
0.021755	0.059842	0.0152	0.024543	0.017408	0.001959	0.016407	-0.00213	0.041391	-0.00064	0.019385	0.004782	0.011912	0.003036	-0.00105			0.012925	0.02147	0.016702	0.004601	0.013504	0.0163421	0.000982	0.016757	0.036926	-0.00384	0.019978	0.003228	-0.00862	-0.00029	-0.00641
0.027862	0.062475	0.015012	0.027463	0.01894	0.00319	0.018346	-0.00218	0.039886	0.000366	0.015195	0.002752	0.013148	0.00329	-0.00134			0.012896	0.02231	0.016715	0.003533	0.010385	0.0140229	0.000509	0.015946	0.035868	-0.00398	0.01926	0.002685	-0.01074	-0.00125	-0.00304
0.027741	0.060838	0.015676	0.030402	0.01851	0.001913	0.017197	0.001044	0.037732	0.00064	0.01648	0.001275	0.013313	0.002662	-0.00055			0.012591	0.020652	0.016207	0.004456	0.011055	0.01465	0.001013	0.01243	0.035658	-0.00443	0.019027	0.002087	-0.00911	-0.00012	-0.00548
0.027395	0.060146	0.018735	0.03201	0.015623	-0.00325	0.015745	0.001018	0.039619	0.00083	0.015669	0.001638	0.013099	0.003334	-0.00038			0.01233	0.017529	0.013578	0.00409	0.010623	0.0119472	0.000202	0.010654	0.035566	-0.00566	0.018081	0.001789	-0.0072	0.000777	-0.00409
0.0288	0.05939	0.019748	0.033491	0.018085	-0.00325	0.016564	0.000544	0.037759	0.00158	0.016558	-0.0011	0.009635	0.0048	0.001033			0.010544	0.017432	0.015559	0.003996	0.011219	0.0134551	0.000701	0.010887	0.031955	-0.00381	0.017022	0.002351	-0.01012	-0.00029	-0.00653
0.028894	0.05922	0.020913	0.034369	0.022139	0.000505	0.012845	-0.00034	0.035392	-0.00274	0.013513	-0.00087	0.0109	0.002587	0.002479			0.009858	0.019432	0.013106	0.004846	0.015178	0.0127566	0.000379	0.014385	0.034302	-0.00269	0.017291	0.003166	-0.01057	0.000551	-0.00658
0.027968	0.059675	0.021743	0.031445	0.022161	0.000255	0.016489	-0.0022	0.033807	0.00066	0.012723	-0.00317	0.010581	0.002549	0.004497			0.010027	0.017829	0.0151	0.004793	0.014782	0.0151657	-0.00065	0.011877	0.032516	-0.0036	0.017728	0.00191	-0.01072	-0.0003	-0.00655
0.025666	0.060524	0.020028	0.03338	0.023101	0.002506	0.015994	-0.00226	0.036096	0.000942	0.011296	-0.00276	0.00991	0.003002	0.004478			0.011962	0.017116	0.015641	0.003698	0.015357	0.0156825	0.001152	0.01281	0.034062	-0.00265	0.016019	0.003445	-0.00941	-0.001	-0.00627
0.025829	0.06391	0.019004	0.028445	0.026515	0.001287	0.018464	0.000551	0.039451	0.002893	0.011868	-0.00466	0.010421	0.002522	0.001896			0.009504	0.017301	0.012373	0.004268	0.017768	0.0175993	0.002372	0.014826	0.032908	-0.00257	0.015262	0.00535	-0.00972	-0.00121	-0.00504
0.028135	0.064686	0.017597	0.02884	0.025703	0.001972	0.019484	0.001854	0.045657	0.003653	0.011125	-0.0051	0.010021	0.001262	0.003779			0.008636	0.01919	0.013883	0.00485	0.014903	0.0156331	0.002414	0.014037	0.03398	-0.00398	0.014512	0.005057	-0.00739	-0.0001	-0.00733
0.025675	0.066706	0.019098	0.029071	0.02288	0.002819	0.022927	0.000815	0.048474	0.001161	0.011414	-0.00562	0.006486	0.001131	0.003536			0.00942	0.018247	0.012887	0.001878	0.014024	0.0143865	0.002769	0.015004	0.034779	-0.00416	0.016003	0.005804	-0.00832	0.000508	-0.00623
0.026095	0.070797	0.020055	0.026235	0.015194	0.001635	0.021734	9.95e-05	0.044422	-0.00102	0.01463	-0.00499	0.007346	0.002534	0.002534			0.008134	0.018231	0.010956	0.001218	0.017284	0.0164188	0.003296	0.016063	0.034001	-0.00475	0.016583	0.005036	-0.0088	-0.00033	-0.00799
0.02597	0.066742	0.021039	0.028537	0.014512	0.002508	0.022263	-0.00186	0.042819	-0.00235	0.014134	-0.00636	0.010944	0.002593	0.002698			0.010536	0.017255	0.014565	0.003028	0.01609	0.015398	0.000614	0.012026	0.034108	-0.00447	0.015818	0.005794	-0.00854	-0.00104	-0.00514
0.025884	0.066486	0.02653	0.030371	0.01712	0.001544	0.020811	-0.00098	0.041087	-0.00413	0.013463	-0.00673	0.009825	0.001788	0.00238			0.010081	0.01842	0.011552	0.001815	0.015127	0.0145264	0.001596	0.012587	0.034082	-0.00704	0.014769	0.00626	-0.00996	-0.00154	-0.0051
0.026344	0.067364	0.026207	0.027526	0.015827	0.000606	0.023126	-0.00169	0.041787	-0.00258	0.013788	-0.00731	0.007651	0.001898	0.002202			0.011067	0.018009	0.010058	0.003865	0.017034	0.0169644	0.001189	0.00991	0.034115	-0.0029	0.015161	0.005996	-0.00857	-0.00142	-0.0069
0.025968	0.068183	0.027953	0.028211	0.011624	-0.00291	0.022879	-0.00062	0.041472	-0.00293	0.013933	-0.00647	0.008356	0.002115	0.001796			0.009441	0.014875	0.010927	0.004399	0.018337	0.0144415		0.012261	0.035336	-0.00515	0.016411	0.004527	-0.00897	0.001415	-0.00631
0.023531	0.070489	0.028827	0.028059	0.012668	-0.00369	0.021888	-0.00092	0.038277	-0.00281	0.011517	-0.00848	0.008326	0.001612	0.002191			0.006889	0.016856	0.010901	0.003564	0.018173	0.0166469	-0.00115	0.011465	0.033759	-0.0054	0.015706	0.004772	-0.00733	0.000729	-0.00747
0.024196	0.071464	0.027152	0.030558	0.015932	-0.00144	0.020846	0.001624	0.036415	-0.0038	0.010482	-0.01026	0.008521	0.001702	0.003765			0.007185	0.017611	0.011918	0.003813	0.017319	0.0139781	-0.00011	0.010257	0.034146	-0.00434	0.016418	0.004845	-0.00451	8.39e-05	-0.00437
0.026051	0.068013	0.028136	0.028134	0.018251	-0.00273	0.021654	0.00122	0.035187	-0.00344	0.011106	-0.00919	0.010338	0.000948	0.002057			0.006153	0.017457	0.012979	0.00305	0.018816	0.0138635	0.000255	0.013414	0.034655	-0.00308	0.017579	0.005239	-0.00648	0.001467	-0.00582
0.026894	0.070011	0.028628	0.029288	0.017049	-0.00384	0.02019	-0.00021	0.034522	-0.00453	0.017834	-0.00993	0.008834	-0.00109	0.004402			0.006912	0.017337	0.012793	0.003991	0.018009	0.013014	0.000669	0.010355	0.0343	-0.00287	0.01735	0.00469	-0.00429	0.002182	-0.00622
0.033399	0.069349	0.029433	0.026103	0.015162	-0.00353	0.016125	-0.00276	0.034301	-0.0056	0.021704	-0.00909	0.007928	0.000355	0.001561			0.00773	0.016319	0.013814	0.003463	0.015526	0.0130386	0.003078	0.010083	0.03614	-0.00412	0.016401	0.006382	-0.00639	0.003635	-0.00554
0.03545	0.07099	0.029965	0.026169	0.014744	0.000619	0.00696	-0.00416	0.035114	-0.00642	0.021099	-0.01012	0.008138	0.000713	0.001697			0.003949	0.017628	0.012767	0.004212	0.016425	0.0133992	0.001609	0.007681	0.035223	-0.00253	0.016475	0.006728	-0.0082	0.003333	-0.00649
0.034278	0.072456	0.030958	0.025431	0.015591	0.002131	0.01331	-0.0039	0.034574	-0.00742	0.021637	-0.0108	0.005388	-0.00038	0.00285			0.005085	0.016788	0.014144	0.001841	0.015952	0.0128977	0.000917	0.009591	0.034019	-0.00377	0.016524	0.00618	-0.00991	0.004223	-0.00523
0.034653	0.073103	0.032712	0.026143	0.012863	0.00441	0.018229	-0.00264	0.035526	-0.01054	0.019321	-0.0094	0.005824	6.25e-06	0.001618			0.003422	0.016424	0.014222	0.00292	0.014914	0.012464	0.000573	0.010825	0.034599	-0.00331	0.016545	0.007008	-0.01103	0.004016	-0.00683
0.035557	0.072341	0.037324	0.022702	0.014134	0.004867	0.017857	-0.00459	0.035033	-0.00516	0.019769	-0.01058	0.005612	0.000476	0.002528			0.004784	0.020045	0.012915	0.00313	0.013993	0.0117554	-0.00089	0.009205	0.034625	-0.00291	0.016408	0.006134	-0.01032	0.005051	-0.00605
0.031201	0.070471	0.037013	0.023963	0.014475	0.006259	0.012546	-0.004	0.034546	-0.00634	0.020506	-0.0114	0.005793	0.000398	0.002452			0.006016	0.017408	0.014728	0.00305	0.014603	0.00901364	-0.00195	0.011278	0.035038	-0.00407	0.017031	0.005428	-0.00956	0.00547	-0.00687
0.03169	0.07015	0.038933	0.024692	0.020469	0.004881	0.011125	-0.00121	0.031652	-0.00741	0.018541	-0.01056	0.007244	0.002116	0.002656			0.004652	0.020014	0.016316	0.002739	0.014546	0.0121457	-0.00158	0.014644	0.037622	-0.00268	0.016361	0.005531	-0.00668	0.004044	-0.00907
0.030607	0.072381	0.040229	0.024678	0.020353	0.007087	0.010773	-0.00207	0.033284	-0.00804	0.023119	-0.01217	0.00867	0.000952	0.002112			0.004209	0.021587	0.01681	0.002035	0.015179	0.013304	-0.00048	0.013093	0.037968	-0.00139	0.015951	0.004665	-0.00494	0.005882	-0.0068
0.031094	0.071266	0.04105	0.022372	0.021924	0.009794	0.011072	-0.00201	0.034076	-0.00792	0.023801	-0.01142	0.007461	-0.00091	0.002436			0.002848	0.019654	0.017414	0.002728	0.01341	0.011331	-0.00015	0.015779	0.038481	-0.00257	0.015934	0.004142	-0.00584	0.003994	-0.00946
0.030019	0.073534	0.04088	0.025517	0.025931	0.008277	0.009068	0.00075	0.034045	-0.0071	0.028248	-0.00476	0.010723		0.003436			0.002696	0.02025	0.019005	0.000435	0.013797	0.0109347		0.015722	0.03787	-0.00376	0.014635	0.00501	-0.00085	0.002405	-0.00821
0.029876	0.074642	0.038412	0.024975	0.026547	0.006238	0.007489	5.6e-05	0.038832	-0.00918	0.027967	0.000978	0.00878	0.00173	0.00242			0.001881	0.019479	0.017575	0.000961	0.013449	0.0109915	-0.00064	0.017573	0.035497	-0.00455	0.017157	0.004469	0.001007	0.001271	-0.00768
0.027627	0.076126	0.039807	0.026699	0.02784	0.005133	0.006475	0.000272	0.044736	-0.01082	0.029799	0.002211	0.007529	0.002301	0.001155			0.002426	0.019716	0.016595	-0.00077	0.013995	0.0115727	-0.00098	0.021603	0.033627	-0.00453	0.016365	0.005625	0.000923	0.000854	-0.00772
0.026535	0.073793	0.042386	0.024195	0.029831	0.008294	0.004926	-0.00011	0.0455	-0.00985	0.026882	0.00201	0.007897	0.003282	0.001216			0.001361	0.019267	0.018709	0.002064	0.012337	0.0146132	-0.00283	0.021041	0.033233	-0.00179	0.015772	0.00596	0.002491	0.001941	-0.00911
0.026071	0.075586	0.043148	0.025673	0.034232	0.008131	0.008486	-0.001	0.046745	-0.00811	0.024796	0.002408	0.008187	0.00552	0.001763			0.002044	0.018662	0.018716	0.000469	0.013208	0.0132206	-0.00021	0.019766	0.030998	-0.00297	0.015838	0.005541	0.002536	0.00096	-0.00842
0.028888	0.080323	0.040106	0.025886	0.0341	0.010454	0.015189	0.001145	0.051323	-0.0096	0.024373	0.006877	0.006413	0.008748	0.001204			0.001992	0.019939	0.019402	0.000582	0.011069	0.0149559	-0.00318	0.021286	0.028875	-0.0013	0.014841	0.005051	0.001673	0.001631	-0.00746
0.029308	0.082881	0.043233	0.032058	0.035435	0.003291	0.015131	0.000365	0.053314	-0.01024	0.023272	0.010553	0.007669	0.008427	0.001539			0.001435	0.019255	0.02196	0.000673	0.012357	0.013229	-0.00252	0.02062	0.028716	-0.00151	0.015982	0.00494	0.000118	0.001621	-0.00694
0.028514	0.081946	0.043822	0.030515	0.037186	0.000642	0.015274	-0.0021	0.055066	-0.01139	0.021517	0.012964	0.009338	0.007316	2.57e-05			0.000475	0.018473	0.022609	0.000574	0.011649	0.0142821	-0.00551	0.022616	0.030553	-0.00039	0.015242	0.004229	-0.00385	0.001618	-0.00892
0.028498	0.083575	0.040212	0.028971	0.037593	0.001334	0.01393	-0.00032	0.055281	-0.01167	0.020628	0.011728	0.00846	0.006061	-0.00112			0.000371	0.019123	0.020538	0.001034	0.013195	0.0143576	-0.00255	0.021041	0.030219	-0.00232	0.013745	0.003217	-0.00102	0.00175	-0.00728
0.027727	0.083438	0.040001	0.030409	0.038346	0.001838	0.01344	1.96e-05	0.052172	-0.01139	0.020177	0.009087	0.009067	0.006825	0.000739			0.004035	0.018363	0.021597	-0.00041	0.013895	0.0113493	-0.00343	0.02217	0.028474	-0.00393	0.012752	0.004486	0.000248	0.001188	-0.00739
0.02711	0.08246	0.042969	0.032486	0.039567	0.008311	0.015912	0.000861	0.052529	-0.01034	0.018155	0.00908	0.009916	0.005317	-0.00102			0.004521	0.01859	0.021426	0.001585	0.013352	0.0116234	-0.00166	0.022519	0.026944	-0.00099	0.013528	0.003791	-0.0007	0.002428	-0.00987
0.02763	0.086346	0.044125	0.029166	0.038772	0.008845	0.01387	-0.00175	0.050394	-0.01012	0.018674	0.009795	0.009124	0.003638	-0.00049			0.002404	0.016058	0.022036	2.42e-05	0.01191	0.0125084	-0.00409	0.020903	0.027356	-0.0025	0.013712	0.004176	-0.00191	0.00216	-0.00943
0.028065	0.083682	0.043147	0.029186	0.037152	0.008195	0.007919	-0.00214	0.046884	-0.00656	0.016198	0.00971	0.006459	0.004695	0.000545			0.002119	0.016043	0.023139	0.001016	0.011206	0.0120273	-0.00377	0.01598	0.026541	-0.00024	0.013446	0.003688	0.000103	0.000423	-0.0088
0.028691	0.082601	0.043952	0.029341	0.036955	0.007404	0.012521	-0.00205	0.041099	-0.00927	0.016046	0.005059	0.006378	0.002773	-0.00151			0.002658	0.016269	0.021495	0.00072	0.011659	0.0130718	-0.00494	0.019397	0.025329	-0.00183	0.013767	0.004433	0.002696	0.001709	-0.00858
0.029026	0.081523	0.042827	0.028602	0.037427	0.007562	0.010821	-0.00266	0.044252	-0.00903	0.01547	0.003087	0.007647	0.004254	-0.00099			0.000778	0.016347	0.02169	-0.00193	0.010681	0.0143846	-0.00227	0.017182	0.025495	-0.00215	0.012827	0.004304	0.001476	-0.00138	-0.00978
0.027294	0.078671	0.042751	0.032511	0.036735	0.011291	0.009539	-0.00277	0.044021	-0.01128	0.015178	0.005062	0.007144	0.002826	-0.00144			0.001673	0.01586	0.019963	0.001895	0.010072	0.0156294	-0.0064	0.018829	0.025947	-0.00089	0.013069	0.003915	-0.00024	0.001764	-0.00825
0.025094	0.079087	0.041255	0.030083	0.036054	0.012654	0.010439	-0.00209	0.042435	-0.0116	0.014177	0.002922	0.008095	0.003042	-0.00129			0.002161	0.015639	0.01989		0.005532	0.0125923	-0.00742	0.020219	0.028021	-0.00241	0.012091	0.003802	-0.00168	0.000942	-0.00666
0.027238	0.07992	0.042308	0.02737	0.03656	0.012487	0.010659	-0.00237	0.041305	-0.01051	0.013789	0.003916	0.009165	0.001144	-0.00061			0.000857	0.015614	0.019139	0.000273	0.010136	0.0155394	-0.00665	0.019688	0.028668	-0.00302	0.013595	0.00262		-0.00167	-0.00474
0.026833	0.076475	0.042836	0.028366	0.035833	0.012652	0.008269	-0.00342	0.038989	-0.00938	0.014854	0.002116	0.010998	0.002103	-0.00262			0.001092	0.012962	0.019518	-0.00128	0.00831	0.0148359	-0.00392	0.018342	0.029852	-0.00248	0.014601	0.003409	-0.00248	7.15e-05	-0.0096
0.026253	0.076486	0.045279	0.026323	0.033813	0.015129	0.011983	-0.00361	0.038447	-0.01151	0.014506	0.000768	0.010542	-0.0003	-0.00327			0.001722	0.010807	0.019635	-0.00085	0.007618	0.0166068	-0.00306	0.018135	0.032728	-0.00216	0.012513	0.003787	-0.00304	-0.00244	-0.01023
0.026444	0.073684	0.043307	0.024803	0.031969	0.014332	0.011104	-0.00292	0.040212	-0.01438	0.012952	0.001058	0.010637	0.001981	-0.0032			0.000681	0.013127	0.020137	-0.00163	0.01058	0.0148766	-0.00435	0.016926	0.034209	-0.00181	0.013897	0.002754	-0.006	-0.00197	-0.00926
0.027371	0.075912	0.044306	0.022448	0.03071	0.007023	0.010795	-0.00149	0.040727	-0.01548	0.014459	0.005284	0.008039	0.000574	-0.00333			0.004438	0.012491	0.019437	-0.00313	0.008797	0.0183124	-0.00518	0.020268	0.034157	-0.00193	0.013858	0.00377	-0.00758	-0.00193	-0.01143
0.027306	0.074616	0.043591	0.024288	0.02877	0.013439	0.007459	-0.00038	0.04249	-0.01449	0.012809	0.006017	0.006739	-0.00091	-0.00213			0.00405	0.012851	0.018403	-0.00237	0.00917	0.0162359	-0.00502	0.015044	0.036416	-0.001	0.014064	0.003208	-0.01084	-0.00074	-0.00955
0.027496	0.072148	0.043594	0.020775	0.026425	0.014387	0.011516		0.038525	-0.01475	0.01286	0.008742	0.006283	-0.00078	-0.00089			0.003038	0.012969	0.019402	-0.00358	0.008067	0.0187944	-0.00431	0.014384	0.037057	-0.00147	0.015161	0.003303	-0.00904	-0.00096	-0.0091
0.026746	0.074489	0.045222	0.019336	0.025097	0.015507	0.011199	-0.00041	0.036885	-0.01236	0.012303	0.008692	0.00569	0.000281	0.000413			0.001387	0.010491	0.018642	-0.00327	0.007506	0.0185576	-0.00611	0.012901	0.037119	-0.00299	0.014498	0.003763	-0.00844	-0.00259	-0.0108
0.026013	0.075245	0.043551	0.018377	0.023877	0.015123	0.009058	0.001489	0.037928	-0.01314	0.011453	0.007211	0.006328	0.000442	-0.00162			0.00465	0.007479	0.018658	-0.00402	0.008929	0.0174111	-0.00748	0.01568	0.038333	-0.00069	0.015621	0.003542	-0.00726	-0.0019	-0.01207
0.023854	0.073271	0.042299	0.019093	0.0221	0.009899	0.008034	0.001301	0.040581	-0.01398	0.00921	0.006965	0.007896	-0.00014	-0.0001			0.004366	0.00523	0.018389	-0.00203	0.007657	0.0189818	-0.00727	0.013231	0.040396	-0.00237	0.014835	0.003037	-0.01025	-0.00439	-0.0104
0.024968	0.073558	0.041756	0.017839	0.026158	0.011591	0.00815	0.002623	0.040209	-0.00993	0.011728	0.005046	0.005932	0.004901	-0.00241			0.002718	0.005186	0.017854	-0.0037	0.008207	0.0180339	-0.00557	0.015679	0.039062	-0.00048	0.013712	0.002279	-0.00999	-0.00393	-0.01002
0.023741	0.074866	0.041471	0.01677	0.024164	0.016415	0.010153	0.004202	0.045767	-0.01038	0.013038	0.006772	0.005404	0.005652	-0.00469			0.002942	0.005426	0.019463	-0.00273	0.008577	0.0171319	-0.00559	0.018421	0.03937	-0.00307	0.015526	0.000158	-0.0087	-0.00356	-0.01209
0.024386	0.073843	0.037629	0.015176	0.026555	0.011091	0.008615	0.004132	0.047663	-0.01187	0.010862	0.005848	0.006593	0.005719	-0.00326			0.004497	0.011521	0.017064	-0.00162	0.00821	0.0181103	-0.00325	0.017764	0.042074	-0.00343	0.015996	0.000745	-0.00635	-0.00187	-0.01203
0.02526	0.072367	0.039083	0.015627	0.025597	0.007621	0.006129	0.003491	0.048476	-0.0116	0.010961	0.002717	0.005445	0.007004	-0.00394			0.005606	0.015707	0.018199	-0.00308	0.006864	0.0164224	-0.00821	0.017409	0.042733	-0.00337	0.01521	0.001632	-0.00673	-0.00138	-0.01223
0.023584	0.074083	0.038341	0.01498	0.027129	0.005237	0.00859	0.006039	0.051609	-0.0128	0.008989	0.003644	0.007436	0.007853	-0.00225			0.003305	0.015165	0.021241	-0.00293	0.00654	0.0189673	-0.0063	0.017393	0.04333	-0.00236	0.014847	0.001375	-0.00803	-0.00207	-0.01213
0.022731	0.073838	0.038464	0.017043	0.026918	0.008451	0.007821	0.006184	0.04652	-0.01308	0.009511	0.000923	0.007897	0.010919	-0.00491			0.006606	0.016159	0.019885	-0.00253	0.006515	0.0208621	-0.00409	0.018367	0.042128	-0.00286	0.013682	0.001013	-0.00988	0.00056	-0.01166
0.02177	0.073776	0.039434	0.014152	0.027248	0.00918	0.007641	0.007501	0.047619	-0.01459	0.006953	0.000712	0.00647	0.010144	-0.00192			0.005524	0.013869	0.020374	-0.00341	0.005971	0.0225958	-0.00642	0.018262	0.042073	-0.00374	0.015341	0.000703	-0.00888	-0.00437	-0.01413
0.019906	0.075115	0.038573	0.014828	0.025099	0.00974	0.007363	0.008955	0.04383	-0.01602	0.007165	0.001673	0.007895	0.010631	-0.00215			0.007175	0.01313	0.018648	-0.00223	0.005208	0.0201459	-0.00829	0.019569	0.044795	-0.00222	0.01394	0.001652	-0.00541	-0.00097	-0.01327
0.019585	0.074663	0.034875	0.016788	0.025165	0.007766	0.006602	0.009624	0.044864	-0.01469	0.006422	0.000388	0.006477	0.008923	-0.00329			0.006106	0.01195	0.020623	-0.00259	0.006186	0.0189723	-0.00831	0.0187	0.043829	-0.00283	0.013806	0.000641	-0.00744	0.000817	-0.0122
0.018487	0.072578	0.035657	0.016518	0.025752	0.006483	0.004934	0.00845	0.044899	-0.01402	0.007594	0.000228	0.00886	0.007767	-0.00282			0.005238	0.012911	0.020483	-0.00222	0.006396	0.0191361	-0.00383	0.016712	0.044397	-0.00238	0.014943	-0.00031	-0.00746	-0.00367	-0.01288
0.021339	0.070304	0.035911	0.015078	0.022469	0.007792	0.007205	0.00957	0.044616	-0.01185	0.007306	-0.0006	0.010944	0.008299	-0.00298			0.004359	0.012436	0.021101	-0.00278	0.004374	0.0159717	-0.00435	0.018541	0.045503	-0.0024	0.016117	-0.00103	-0.01006	0.000304	-0.01075
0.01892	0.072667	0.031061	0.017583	0.024712	0.007516	0.005557	0.010995	0.043296	-0.01326	0.010157	-0.00311	0.007231	0.006743	-0.00391			0.006186	0.015576	0.020932	0.000207	0.005573	0.0190868	-0.00357	0.019455	0.043927	-0.0037	0.016901	-0.00258	-0.01283	-0.00344	-0.01384
0.017969	0.072217	0.029247	0.022232	0.024739	0.005827	0.006053	0.011401	0.042462	-0.01331	0.007733	-0.0006	0.009401	0.006669	-0.00278			0.007546	0.01509	0.022791	-0.00294	0.004871	0.0178555	4.6e-05	0.017057	0.045644	-0.00153	0.015844	-0.00297	-0.01161	-0.00236	-0.01083
0.018095	0.070922	0.031185	0.020937	0.024053	0.006763	0.004349	0.011159	0.040085	-0.01238	0.008284	-0.00038	0.007848	0.006485	-0.00441			0.006421	0.015182	0.023715	-0.0034	0.005124	0.0175152	0.000948	0.017452	0.043654	-0.00066	0.01495	-0.00229	-0.01011	-0.00067	-0.01173
0.018415	0.073892	0.033889	0.022578	0.02159	0.007306	0.004702	0.010251	0.039006	-0.0089	0.005418	-0.00071	0.010868	0.005415	-0.0074			0.007564	0.016289	0.022537	-0.00273	0.004425	0.0178623	0.000593	0.016086	0.043591	-0.00182	0.016152	-0.00373	-0.00619	-0.00307	-0.01271
0.017553	0.072484	0.031275	0.02361	0.020396	0.0059	0.003829	0.00953	0.033232	0.00141	0.004203	-0.00138	0.010173	0.005292	-0.00599			0.008298	0.015626	0.023877	-0.00269	0.005358	0.0164239	0.000615	0.017807	0.042558	-0.00132	0.015603	-0.00373	-0.00561	-0.00218	-0.01391
0.020005	0.071082	0.029555	0.022126	0.020865	0.009391	0.004089	0.013934	0.031551	0.011575	0.00627	-0.00429	0.009214	0.005874	-0.0057			0.00683	0.017097	0.026858	-0.0024	0.005196	0.0190231	-0.00074	0.017148	0.042377	-0.00117	0.015782	-0.00179	-0.0042	-0.00261	-0.0124
0.018522	0.068795	0.031068	0.021606	0.022428	0.007725	0.00547	0.015683	0.03009	0.020841	0.006397	-0.00576	0.005982	0.00338	-0.00638			0.006836	0.019747	0.026457	-0.00318	0.005615	0.0159113	-0.0006	0.015688	0.042365	-0.00075	0.017233	-0.00094	-0.00201	-0.00483	-0.01249
0.02042	0.07111	0.030918	0.02474	0.019153	0.009539	0.004705	0.015611	0.030386	0.029781	0.006188	-0.0048	0.004659	0.004057	-0.00681			0.007758	0.02053	0.026185	-0.00376	0.006004	0.0178876	-0.00362	0.015993	0.043153	-0.00096	0.017017	0.000331	-0.00176	-0.00336	-0.00983
0.018434	0.070571	0.03	0.023625	0.019292	0.007174	0.003213	0.015171	0.026246	0.029203	0.003831	-0.00313	0.006339	0.003088	-0.00778			0.009111	0.021634	0.027174	-0.00548	0.006103	0.016989	-0.00133	0.019246	0.043079	0.000938	0.018999	-0.00036	-0.00435	-0.00455	-0.00984
0.019231	0.070532	0.028986	0.023264	0.019505	0.016884	0.003234	0.017954	0.025364	0.028148	0.004444	-0.0027	0.006685	0.005796	-0.00651			0.006927	0.018825	0.028386	-0.00304	0.006204	0.0178282	0.0016	0.014755	0.042091	0.000262	0.019537	-0.00029	-0.0033	-0.00425	-0.00992
0.017316	0.068438	0.027301	0.023442	0.021025	0.02049	0.005465	0.015785	0.023912	0.026936	0.004187	-0.00288	0.003696	0.004201	-0.00775			0.00561	0.017216	0.028035	-0.00404	0.007471	0.020463	0.00322	0.018241	0.04104	0.000466	0.021785	-0.00037	-0.00185	-0.00489	-0.00943
0.017621	0.068452	0.02807	0.021768	0.018635	0.019477	0.002116	0.0181	0.030995	0.025206	0.004433	-0.00239	0.00469	0.003762	-0.00721			0.006885	0.016632	0.02751	-0.0031	0.007936	0.017241	0.002883	0.01861	0.042827	-0.00079	0.021372	0.00086	-0.00178	-0.00311	-0.00821
0.018879	0.07008	0.026442	0.025047	0.018128	0.020064	0.002268	0.015995	0.029517	0.026787	0.00358	-0.00523	0.003821	0.004176	-0.00641			0.006814	0.013533	0.029147	-0.0053	0.008307	0.0180004	0.002228	0.018428	0.043459	-0.00073	0.02177	-0.00016	-0.0042	-0.0058	-0.00698
0.017871	0.068798	0.025152	0.027195	0.016519	0.016505	0.001539	0.014241	0.028655	0.02352	0.004272	-0.00635	0.005539	0.004066	-0.0091			0.007699	0.014795	0.027711	-0.00427	0.007825	0.0162838	0.000698	0.020565	0.043149	-0.00086	0.020341	-0.00048	0.000221	-0.00388	-0.01001
0.018837	0.067564	0.026803	0.024182	0.016465	0.016373	0.003321	0.013974	0.029655	0.026833	0.007401	-0.0055	0.005189	0.000628	-0.00886			0.00467	0.014825	0.029611	-0.00464	0.007218	0.01668	5.4e-06	0.019821	0.042658	-0.00028	0.021512	-0.00053	-0.00086	-0.00452	-0.01014
0.020127	0.071408	0.025913	0.022255	0.01459	0.016685	0.007867	0.015825	0.028678	0.031958	0.004945	-0.00562	0.002852	0.003475	-0.00911			0.007381	0.013737	0.027557	-0.00215	0.008934	0.0175888	0.001994	0.021055	0.041935	-0.00073	0.022319	0.001908	-0.00043	-0.00319	-0.00846
0.021253	0.071199	0.022759	0.0224	0.013013	0.015381	0.007233	0.015473	0.028117	0.038532	0.007295	-0.00562	0.003894	0.003024	-0.00851			0.00777	0.013041	0.027264	-0.00243	0.007886	0.018535	0.000722	0.019757	0.041854	-0.00226	0.021352	0.001508	-0.00226	-0.00457	-0.01041
0.018789	0.068562	0.021824	0.022872	0.01395	0.011924	0.007505	0.014017	0.027899	0.042856	0.005957	-0.00733	0.003882	0.003395	-0.00984			0.006643	0.010128	0.02685	-0.00475	0.008436	0.0179622	-0.00078	0.02164	0.043214	-0.00072	0.022058	0.003382	-0.00346	-0.00509	-0.00868
0.022728	0.072144	0.023217	0.021067	0.010874	0.013383	0.007618	0.01598	0.026716	0.042205	0.006369	-0.00587	-0.0004	0.001519	-0.00896			0.006106	0.003654	0.025504	-0.00481	0.008067	0.0154716	-0.00028	0.022851	0.041296	-0.00112	0.019462	0.004837	0.001046	-0.00413	-0.01048
0.02248	0.071482	0.022905	0.018823	0.00887	0.012846	0.007111	0.017259	0.023955	0.042372	0.008912	-0.00637	0.000744	0.000403	-0.00933			0.003744	0.00033	0.026348	-0.00314	0.008663	0.0142522	-0.00085	0.022078	0.040097	-0.00027	0.019446	0.006122	-0.00092	-0.00322	-0.00803
0.021803	0.069166	0.022741	0.019977	0.008636	0.011399	0.006692	0.016038	0.021491	0.041924	0.014266	-0.00964	0.000729	-0.00074	-0.01211			0.00395	0.001338	0.023176	-0.00135	0.008037	0.0164441	-0.00116	0.020662	0.040853	0.001058	0.019014	0.006386	0.000264	-0.00379	-0.01103
0.021816	0.06937	0.022375	0.018732	0.007639	0.011949	0.005327	0.015899	0.019177	0.040657	0.019299	-0.00938	-0.00186	-0.00017	-0.01021			0.005261	0.001121	0.022974	-0.00085	0.009658	0.0170033	-0.00101	0.020749	0.039884	0.000319	0.019571	0.007424	-0.00116	-0.00248	-0.01041
0.018617	0.072617	0.020436	0.016366	0.008519	0.010706	0.004604	0.015289	0.014977	0.039061	0.022331	-0.00935	-0.0024	0.000688	-0.01164			0.004617	-0.00088	0.022903	-0.00099	0.010817	0.0175506	0.001014	0.020308	0.039101		0.020155	0.006882	-0.00138	-0.00247	-0.01055
0.01923	0.071971	0.021485	0.018791	0.009977	0.008901	0.008126	0.015595	0.019388	0.03853	0.022869	-0.00998	-0.00321	0.001631	-0.01066			0.003869	0.000346	0.020377	-0.00114	0.010038	0.0145899	-0.00182	0.020003	0.038341	-0.00027	0.020048	0.006919	-0.0046	-0.00192	-0.01046
0.01807	0.073172	0.021425	0.01749	0.005625	0.006908	0.003775	0.014168	0.019854	0.039416	0.021176	-0.01205	-0.00102	0.001725	-0.01173			0.00372	0.001539	0.020752	-0.00063	0.010219	0.0141087	0.001958	0.02194	0.036269	-0.00208	0.018894	0.007355	-0.00347	-0.00257	-0.01023
0.01912	0.071522	0.021115	0.021639	0.003754	0.008152	0.003189	0.014324	0.025303	0.034877	0.018801	-0.01032	-0.00199	0.00399	-0.01076			0.003082	0.004924	0.022302	-0.00106	0.009362	0.0133238	-0.00153	0.022752	0.035927	-0.0028	0.016616	0.007555	-0.00297	-0.00441	-0.01068
0.01936	0.072798	0.021707	0.023458	0.002492	0.008908	0.002909	0.013836	0.028854	0.028302	0.019748	-0.01056	-0.00233	0.00416	-0.01077			0.003344	0.006157	0.023423	-0.00153	0.00931	0.0137964	-0.00103	0.022049	0.033839	-0.0013	0.017421	0.007173	-0.00211	-0.00309	-0.00959
0.020718	0.074785	0.019237	0.024489	0.003024	0.009939	0.002283	0.013454	0.030997	0.028723	0.016916	-0.00955	-0.00257	0.003264	-0.01003			0.003555	0.005537	0.021666	0.001048	0.011103	0.0134748	-0.00119	0.022816	0.032079	-0.00054	0.01569	0.007465	-0.00217	-0.00113	-0.00958
0.022648	0.072342	0.02002	0.02403	0.001777	0.008904	0.004283	0.012876	0.037094	0.023442	0.015735	-0.01008	-0.00346	0.002034	-0.01253			0.005343	0.005113	0.022447	-0.00082	0.008881	0.013698	-0.0015	0.021113	0.033148	-0.00053	0.017554	0.008371	-0.00482	-0.00398	-0.00961
0.020813	0.074006	0.020815	0.023234	-0.00035	0.010301	0.005558	0.010379	0.039716	0.024175	0.016598	-0.01133	-0.00408	0.002005	-0.01442			0.005478	0.006702	0.023469	0.000113	0.009981	0.0139195	-0.00011	0.021055	0.033218	-0.00345	0.014679	0.00784	-0.00223	-0.00218	-0.0096
0.020463	0.072896	0.019324	0.021546	-0.00105	0.007877	0.005638	0.01318	0.036681	0.021122	0.013714	-0.01039	-0.00379	0.000791	-0.01477			0.006377	0.007019	0.023655	-0.00174	0.009047	0.0130717	-0.00085	0.023979	0.034504	-0.00183	0.015518	0.0076	-0.00011	0.000379	-0.01019
0.020378	0.072402	0.018182	0.022686	0.005964	0.008737	0.005808	0.013997	0.035092	0.020939	0.014142	-0.01067	-0.00414	0.000659	-0.01467			0.005806	0.008457	0.021569	-0.00117	0.01007	0.0141129	0.001886	0.023742	0.033113	-0.00039	0.016297	0.007171	-0.00199	0.00052	-0.00941
0.024031	0.073493	0.016493	0.022509	0.009113	0.011281	0.006213	0.014662	0.036134	0.017712	0.014344	-0.00952	-0.00501		-0.0147			0.005675	0.010054	0.022753		0.009488	0.0154936	0.002837	0.023976	0.034245		0.015419	0.008661	-0.00152	-0.00046	-0.01122
0.025234	0.072081	0.01538	0.021084	0.007157	0.010882	0.003478	0.011059	0.038481	0.019984	0.011974	-0.00946	-0.00248		-0.01434			0.004291	0.008966	0.022268	-0.00169	0.009434	0.0153009	0.003349	0.01943	0.032754	-0.00113	0.015613	0.00904	-0.00286	-0.00181	-0.00965
0.023561	0.067585	0.0157	0.021002	0.005643	0.011444	0.007604	0.012429	0.039555	0.021328	0.01074	-0.01046	-0.00048	0.000849	-0.0153			0.004037	0.009637	0.023212	-0.00176	0.006538	0.0149454	0.001394	0.020685	0.033467	0.000687	0.015975	0.007925	-0.00174	-0.0015	-0.01139
0.025071	0.069894	0.014463	0.021612	0.005721	0.008373	0.007321	0.011673	0.037978	0.020978	0.013705	-0.01384	0.000862	-0.00046	-0.0135			0.004617	0.011374	0.021561	-0.0019	0.009358	0.0136954	0.000457	0.018472	0.032564	-0.00213	0.016251	0.009479	-0.00087	0.00107	-0.01214
0.025295	0.066969	0.012488	0.019044	0.005952	0.004383	0.013962	0.013027	0.037595	0.015521	0.013466	-0.01309	0.000494	-0.00178	-0.01249			0.003851	0.012105	0.019906	0.000163	0.010007	0.0156259	-0.00084	0.020398	0.032184	0.001183	0.016882	0.00887	0.000293	-0.00114	-0.01043
0.027685	0.068973	0.012815	0.020872	0.003653	0.004018	0.014106	0.013044	0.033842	0.014969	0.014516	-0.01624	0.000419	-0.00365	-0.01043			0.004699	0.01036	0.021291	-0.00312	0.009667	0.0151397	-0.00505	0.019605	0.032683	0.000441	0.018971	0.010115	0.000563	-0.00072	-0.01111
0.02844	0.067653	0.01153	0.022857	0.002387	0.004702	0.014979	0.009733	0.033254	0.014319	0.014221	-0.01676	0.000945	-0.00238	-0.00917			0.003961	0.011016	0.020546	-0.00177	0.006186	0.0145482	-0.00322	0.019095	0.03116	0.000379	0.017506	0.009382	-0.00059	-0.00046	-0.01029
0.027844	0.066171	0.010452	0.020505	0.002364	0.00412	0.015895	0.011722	0.032683	0.012406	0.015144	-0.01638	-0.00016	-0.00232	-0.00946			0.004328	0.013943	0.020517	-0.00446	0.00592	0.0160171	-0.00159	0.019779	0.02942	-0.00053	0.017542	0.010441	0.002651	0.000762	-0.01249
0.028384	0.066729	0.01133	0.017476	0.005933	0.003681	0.018075	0.008266	0.030202	0.011349	0.012466	-0.01551	0.000234	-0.00304	-0.00892			0.005217	0.012989	0.02115	-0.00267	0.006054	0.0135927	-0.00105	0.019476	0.031929	0.001523	0.019014	0.010523	0.001313	-0.00065	-0.01381
0.027204	0.06692	0.015462	0.017212	0.009303	0.002781	0.018326	0.009326	0.026226	0.013707	0.01223	-0.01568	-0.00147	-0.00289	-0.00758			0.002148	0.014144	0.020304	-0.0037	0.003373	0.0130267	0.001197	0.021613	0.032071	-0.00039	0.016812	0.011218	0.001302	-0.0011	-0.01309
0.027324	0.064114	0.013285	0.021994	0.008111	0.00229	0.023525	0.012557	0.02614	0.011528	0.01387	-0.01835	0.000733	-0.00301	-0.00731			0.0016	0.01496	0.020304	-0.0042	0.003581	0.013681	0.000122	0.01822	0.031868	0.000138	0.017419	0.011569	0.003209	-0.00292	-0.01355
0.026157	0.064855	0.010703	0.020048	0.009168	0.00217	0.022789	0.015164	0.025321	0.017253	0.014342	-0.01908	0.001342	-0.00483	-0.00559			0.00429	0.011903	0.019798	-0.00333	0.000898	0.0158032	-0.00023	0.01866	0.032359	0.000609	0.016276	0.01111	0.002572	-0.00275	-0.01648
0.027726	0.061803	0.010988	0.023026	0.009535	0.002265	0.023841	0.01512	0.023893	0.019986	0.013056	-0.01685	-0.00019	-0.00267	-0.00518			0.004455	0.012652	0.018723	-0.00391	0.001309	0.012997	-0.00192	0.020993	0.033406	-0.00102	0.015181	0.011491	0.001792	-0.00179	-0.01354
0.029165	0.063054	0.010348	0.023023	0.010086	0.004055	0.025722	0.015734	0.023059	0.021722	0.011347	-0.01482	0.000121	-0.00199	-0.00535			0.002967	0.01259	0.020222	-0.00187	0.004397	0.0144574	-0.00179	0.019303	0.033025	-0.00042	0.01548	0.011043	3.27e-05	-0.0043	-0.01634
0.027663	0.058357	0.01158	0.022358	0.009127	0.001588	0.031	0.016313	0.021181	0.021023	0.013242	-0.01334	-0.00025	-0.00154	-0.00394			0.003098	0.013046	0.020337	-0.00419	0.001519	0.014202	-0.00191	0.01891	0.032692	-0.00017	0.016323	0.009219	-0.00175	-0.00348	-0.01371
0.028879	0.059501	0.010732	0.024093	0.009482	0.002294	0.027641	0.018661	0.022469	0.015353	0.013975	-0.01754	0.001552	-0.00399	-0.00303			0.003646	0.012888	0.023053	-0.00361	0.002776	0.0151566	-0.00422	0.019494	0.034521		0.016685	0.0104	-0.00033	-0.00384	-0.01246
0.034013	0.059673	0.010079	0.024531	0.0109	0.002403	0.031664	0.016506	0.020541	0.012611	0.010772	-0.01743	0.00028	-0.00283	-0.00393			0.005269	0.011952	0.023936	-0.00508	0.003196	0.0145414	-0.00187	0.01861	0.035685	-0.00079	0.016073	0.010541	0.000675	-0.00569	-0.01436
0.031688	0.058988	0.007842	0.024809	0.008269	0.003684	0.035139	0.017306	0.020984	0.013374	0.009841	-0.01683	0.001204	-0.00206	-0.00377			0.006057	0.009236	0.025402	-0.00258	0.002583	0.0125685	-0.00372	0.018649	0.034338		0.016327	0.010955	4.31e-05	-0.00296	-0.01325
0.029149	0.062521	0.007805	0.026167	0.008122	0.003175	0.034959	0.01741	0.01964	0.012727	0.008451	-0.0144	-0.0008	-0.00145	-0.00203			0.004995	0.008593	0.025445	-0.00223	0.001687	0.0117106	-0.00195	0.017144	0.035406	-0.00061	0.015397	0.010201	-0.00252	-0.00381	-0.01249
0.029386	0.060364	0.007841	0.025335	0.006613	0.003249	0.03646	0.019033	0.018228	0.009503	0.009768	-0.01442		-0.00271	-0.00224			0.004513	0.010003	0.024994	-0.0026	0.00121	0.010722	-0.00185	0.016348	0.037455	-0.00221	0.014968	0.011121	-0.00262	-0.00281	-0.01342
0.025001	0.057711	0.007068	0.022948	0.005286	0.00084	0.037186	0.018693	0.022286	0.009422	0.012351	-0.016	-0.00078	-0.00364	-0.00473			0.004303	0.007784	0.024442	-0.00435	0.000541	0.0108637	0.000117	0.01601	0.038024		0.015851	0.011276	-0.00796	-0.00218	-0.01363
0.028262	0.05993	0.004688	0.022921	0.007791	0.00098	0.039207	0.018545	0.017811	0.006435	0.01107	-0.01413	-0.00116	-0.00302	-0.00683			0.003623	0.00926	0.023899	-0.00274	0.002428	0.01117	-0.00217	0.015295	0.038177	-0.00192	0.015629	0.010686	-0.00146	-0.00161	-0.01425
0.024788	0.062011	0.005339	0.025804	0.004459	0.000527	0.038448	0.020308	0.015907	0.008035	0.012015	-0.01575	-0.00264	-0.0033	-0.00454			0.004888	0.008897	0.025965	-0.00206	0.000673	0.0113389	-0.00016	0.015639	0.037481	-0.00053	0.016388	0.009093	-0.00182	-0.00075	-0.01382
0.028428	0.059782	0.004368	0.028344	0.006042	0.001143	0.039693	0.023335	0.018785	0.007716	0.012655	-0.0183	-0.00236	-0.00488	-0.00514			0.003385	0.0077	0.025936	-0.00319	0.000811	0.0145779	0.00083	0.014166	0.03761	-0.00151	0.017512	0.008362	0.001617	-0.00191	-0.01229
0.025891	0.062703	0.003442	0.025282	0.004251	0.00112	0.036445	0.020541	0.019166	0.006245	0.011636	-0.01647	-0.00147	-0.00268	-0.00474			0.0042	0.007685	0.024588	-0.00438	0.002599	0.0164932	-0.0012	0.01377	0.037643	-0.00147	0.016164	0.006559	0.000444	-0.00021	-0.01276
0.02599	0.064183	0.002718	0.022804	0.002985	0.002622	0.036057	0.019209	0.020311	0.005753	0.011371	-0.01484	-0.00163	-0.004	-0.00347			0.002281	0.009282	0.0235	-0.00289	7.13e-05	0.0138057	-0.00088	0.012232	0.037709	-0.00329	0.017435	0.006067	-0.00044	-0.00146	-0.01486
0.024905	0.064238	0.003587	0.02218	0.003004	0.000887	0.039592	0.01895	0.020256	0.004189	0.009912	-0.01145	-0.003	-0.00552	-0.00533			0.004067	0.00849	0.023802	-0.00422	6.6e-05	0.0135656	0.000323	0.014738	0.036807	-0.00134	0.016249	0.0055	-0.00112	0.000111	-0.01232
0.024759	0.06293	0.003816	0.023766	0.004959	-0.00059	0.038007	0.02172	0.01868	0.002492	0.007841	-0.00521	-0.00276	-0.0041	-0.006			0.004044	0.009219	0.022294	-0.00508	0.002179	0.0161003	-0.00127	0.015602	0.035987	0.000804	0.016485	0.002448	-0.00031	-0.00069	-0.01305
0.022917	0.064022	0.003449	0.022779	0.006169	0.000681	0.038455	0.020955	0.020001	0.005238	0.006589	0.001196	-0.00182	-0.00235	-0.00751			0.001603	0.009004	0.022238	-0.00262	0.001119	0.0152322	0.000419	0.014845	0.036609	0.002717	0.016619	-0.00026	-0.00146	-0.00236	-0.01328
0.025945	0.063568	0.001879	0.024237	0.008088	0.001214	0.038737	0.021792	0.020255	0.002492	0.008107	0.001914	-0.00215	-0.00295	-0.00835			-0.00114	0.007924	0.023161	-0.00395	0.001739	0.0163922	0.000193	0.014088	0.035266	0.003813	0.01751	0.001813	-0.00406	-0.00081	-0.0149
0.027857	0.064024	0.000589	0.023044	0.00483	1.26e-05	0.035717	0.021541	0.020524	0.002442	0.009657	0.002882	-0.00128	-0.00318	-0.00538			0.000271	0.007696	0.024245	-0.00662	0.002217	0.0128206	0.000573	0.014805	0.03605	0.005467	0.017235	0.003403	-0.00346	-0.00184	-0.01687
0.027136	0.062144	0.000908	0.021811	0.004872	-0.00169	0.03772	0.019619	0.021633	0.002479	0.006619	0.000568	-0.00093	-0.00426	-0.00643			0.001789	0.005422	0.023886	-0.00555	0.00275	0.0125278	-0.00131	0.013816	0.03591	0.005164	0.017719	0.002206	-0.00415	-0.00317	-0.01755
0.026782	0.060973	0.003068	0.023871	0.007129	-0.00045	0.039434	0.020426	0.023634	0.002805	0.006795	-0.0004	-0.00081	-0.00538	-0.00726			0.00269	0.006998	0.022293	-0.00432	0.00322	0.0127425	-0.00012	0.01473	0.03387	0.005007	0.016168	0.000435	-0.00133	0.000211	-0.01622
0.027595	0.060718	0.001235	0.023867	0.007184	0.001812	0.042133	0.021048	0.025085	0.002268	0.005481	-0.00217	-0.00206	-0.00303	-0.00557			0.001068	0.008474	0.020924	-0.00561	0.004203	0.0155165	-0.00496	0.013538	0.033467	0.008425	0.016407	-0.00027	-0.00286	-0.0002	-0.01566
0.027979	0.059478	0.000703	0.022836	0.004461	0.003298	0.037628	0.021456	0.026419	0.001022	0.006895	-0.00449	-0.00334	-0.00539	-0.00629			0.001777	0.008992	0.020926	-0.00466	0.006699	0.0117446	-0.00603	0.013303	0.032277	0.008776	0.016181	0.002059	0.000765	0.000381	-0.01615
0.026081	0.059926	0.001158	0.019718	0.004646	0.000816	0.042661	0.020911	0.025066	0.000153	0.005152	-0.00192	-0.0023	-0.00382	-0.00589			0.00143	0.009252	0.019583	-0.00438	0.005439	0.011036	-0.00427	0.013327	0.033147	0.010315	0.01557	0.001531	-0.00219	0.00022	-0.01485
0.025336	0.06251	-0.00194	0.020216	0.00627	0.002398	0.043531	0.021324	0.023571		0.003916	-0.00101	-0.00369	-0.00312	-0.0081			0.000685	0.010385	0.018737	-0.00535	0.007477	0.0117344	-0.00172	0.012849	0.032351	0.010478	0.013837	0.001041	0.000361	-0.00197	-0.01544
0.024456	0.060138	-0.00356	0.022295	0.006032	0.00345	0.042352	0.021588	0.02189	-0.00263	0.00401	-0.00214	-0.00276		-0.00734			0.00054	0.010222	0.019865	-0.00547	0.006239	0.0118711	-0.0032	0.01404	0.030528	0.010611	0.015805	-0.00132		0.001849	-0.01344
0.021978	0.05926	-0.00336	0.018512	0.004605	0.001174	0.042125	0.023341	0.023075	-0.00267	0.004677	-0.00223	-0.00234	0.002113	-0.0057				0.011428	0.019861	-0.00527	0.007775	0.0120484	-0.00322	0.012633	0.03186	0.00923	0.013887	-0.00403	0.000145	0.003335	-0.01526
0.022136	0.061057	-0.00217	0.017856	0.006475	0.002904	0.043714	0.025097	0.024757	-0.00481	0.009219	-0.00195	-0.00263	0.003271	-0.00659			-0.00036	0.012589	0.019798	-0.00606	0.007435	0.0102282	-0.00095	0.015397	0.032375	0.011508	0.014799	-0.00524	0.001908	0.002027	-0.01762
0.018447	0.06	-0.00014	0.022962	0.00644	0.001321	0.043775	0.026058	0.025645	-0.00708	0.013489	-0.00324	-0.00325	0.005537	-0.00825			0.001002	0.011158	0.019604	-0.00639	0.007153	0.0140375	-0.0042	0.014062	0.032853	0.0125	0.015173	-0.00085	0.001859	0.001569	-0.01964
0.022494	0.06206	0.001046	0.020448	0.007165	0.000263	0.04166	0.025859	0.027576	-0.00911	0.017236	-0.0021	-0.0011	0.004422	-0.0064			0.003711	0.009121	0.018448	-0.0042	0.006602	0.010717	-0.00247	0.01292	0.03254	0.012008	0.015503	-0.00153	0.002047	0.001888	-0.01849
0.021458	0.060007	0.001319	0.017733	0.005958	-0.00038	0.042204	0.023243	0.027389	-0.00935	0.018926	0.000843	-0.00065	0.005313	-0.00647			0.000282	0.007804	0.017986	-0.00561	0.007948	0.0105855	-0.00256	0.013554	0.03326	0.012143	0.015742	-0.00276	0.006532	-0.00032	-0.01924
0.018752	0.059519	0.003353	0.016914	0.006841	-0.00074	0.043064	0.024351	0.026711	-0.01171	0.017015	0.002692	-0.00424	0.005036	-0.00688			0.002702	0.006265	0.020149	-0.00531	0.008491	0.0110752	-0.001	0.012966	0.032871	0.014348	0.01565	-0.00335	0.00597		-0.0195
0.019563	0.061318	0.004234	0.019064	0.006227	-0.00072	0.041876	0.023639	0.027249	-0.01013	0.016073	0.001983	-0.00053	0.002737	-0.0093			0.003921	0.007556	0.01713	-0.00577	0.008738	0.0125712	-0.00232	0.014265	0.032593	0.01254	0.016295	-0.0031	0.004158	0.00075	-0.01783
0.01825	0.059336	0.006949	0.017651	0.007041	0.001787	0.042288	0.022245	0.027393	-0.00861	0.013607		-0.00236	0.00228	-0.00942			0.005739	0.007539	0.016741	-0.00496	0.008922	0.0125823	-0.00475	0.016932	0.033845	0.014315	0.018413	-0.0013	0.001586	-0.00107	-0.01717
0.01615	0.058856	0.00782	0.01783	0.007607	0.001116	0.040377	0.022315	0.028254	-0.00855	0.01467	0.002345	-0.00316	0.00067	-0.00713			0.003371	0.006234	0.017279	-0.00583	0.009815	0.0141818	-0.00398	0.017601	0.033374	0.012912	0.019006	-0.00219	-0.00069	1.93e-05	-0.0167
0.016994	0.060067	0.007341	0.015355	0.003892	0.002008	0.041719	0.023605	0.028582	-0.00829	0.012789	0.000911	-0.00416	0.001271	-0.0094			0.005061	0.007395	0.016764	-0.00443	0.009746	0.0140062	-0.00093	0.018136	0.033507	0.012611	0.019493	-0.00192	-0.00144	0.002435	-0.01796
0.016638	0.06334	0.00878	0.013339	0.005225	-0.00028	0.043144	0.023908	0.025044	-0.01297	0.014337	0.001176	-0.00435	-0.0009	-0.00896			0.005566	0.004976	0.016765	-0.00653	0.012561	0.0128784	-0.00156	0.020921	0.033969	0.014769	0.021505	-0.00247	0.000252	0.000749	-0.0154
0.017737	0.058992	0.009518	0.017652	0.003213	-0.00216	0.042402	0.024124	0.026895	-0.0144	0.012265	-0.00063	-0.00506	-0.00124	-0.00901			0.007305	0.005398	0.017191	-0.00558	0.011326	0.0149838	-0.00027	0.020313	0.032913	0.013044	0.019605	-0.00285	-0.00035	0.000675	-0.01686
0.019678	0.061903	0.00931	0.016592	0.00193	-0.00188	0.040925	0.023464	0.028246	-0.01287	0.010094	0.000215	-0.00514	0.000472	-0.0076			0.004954	0.002413	0.017192	-0.00496	0.012158	0.0150305	-0.00225	0.020273	0.033915	0.011498	0.020192	-0.00266	-0.00349	0.000375	-0.01869
0.019197	0.0632	0.010955	0.015383	0.001383	-0.0015	0.038493	0.02226	0.026227	-0.01472	0.013284	0.002492	-0.00481	0.000469	-0.0037			0.004899	0.004345	0.017111	-0.00488	0.012609	0.0125908	-0.00425	0.021238	0.032169	0.010995	0.019072	-0.00341	-0.00746	0.000391	-0.01794
0.024698	0.066696	0.012038	0.015522	-0.00099	-0.00163	0.040366	0.023341	0.02615	-0.01467	0.013737	0.000295	-0.00448	0.000283	-0.00392			0.005889	0.003305	0.015106	-0.00503	0.010933	0.0141582	-0.00273	0.020717	0.032595	0.012035	0.017954	-0.0027	-0.00702	-0.00075	-0.01641
0.027202	0.070006	0.011717	0.020356	0.000142	-0.00119	0.040778	0.022659	0.027881	-0.01637	0.015454	0.001374	-0.00458	-0.00077	-0.00436			0.009838	0.00206	0.015159	-0.00682	0.01216	0.014025	-0.0034	0.022358	0.031677	0.010053	0.019994	-0.00247	-0.00642	-0.00243	-0.01592
0.024294	0.069651	0.012062	0.018855	-0.00112		0.040802	0.022358	0.028479	-0.01579	0.014374	0.001332	-0.00379	-0.00034	-0.00434			0.012441	0.002937	0.016209	-0.00523	0.012021	0.0133741	-0.00176	0.020047	0.031791	0.009235	0.019673	-0.00178	-0.0062	0.000229	-0.01591
0.02476	0.069425	0.010563	0.016331	0.002096	-0.0003	0.038545	0.020943	0.029504	-0.01864	0.015631	0.001224	-0.00288	-0.00136	-0.00541			0.014173	0.003225	0.016872	-0.00517	0.011443	0.00971591	-0.00213	0.023246	0.031837	0.009541	0.01884	-0.00353	-0.00796	0.000233	-0.01558
0.02417	0.07177	0.015496	0.015248	0.001491	-0.00209	0.040024	0.019933	0.027713	-0.01642	0.012713	-0.00131	-0.00382	-0.00221	-0.00502			0.016907	0.004693	0.013927	-0.00626	0.012595	0.0105976	-0.00101	0.02404	0.031434	0.009522	0.018434	-0.00192	-0.00682	-0.00014	-0.01544
0.024271	0.071854	0.013472	0.019158	0.003688	1.31e-05	0.038453	0.020682	0.027503	-0.01941	0.014064	-0.0014	-0.00485	-0.00182	-0.00517			0.022011	0.006515	0.014625	-0.00673	0.010956	0.0117271	-0.0013	0.024939	0.031396	0.011629	0.016749	-0.00326	-0.00471	-0.00281	-0.01586
0.025342	0.071232	0.014763	0.020173	0.001088	0.001668	0.039944	0.021227	0.026918	-0.01669	0.009913	-0.00292	-0.00227	-0.00017	-0.00623			0.0207	0.005742	0.016318	-0.00627	0.009625	0.0109014	-0.00177	0.024217	0.030891	0.011137	0.020701	-0.00312	-0.00277	-0.00062	-0.01839
0.025294	0.068557	0.017014	0.021148	0.00085	0.003044	0.041073	0.023374	0.026075	-0.01398	0.011285	-0.00326	-0.00253	0.000108	-0.00916			0.021529	0.006659	0.015255	-0.00736	0.009414	0.0125808	-0.00033	0.026619	0.028886	0.008865	0.019331	-0.00127	-0.00346	-0.00222	-0.01574
0.027411	0.066267	0.018589	0.023501	-0.00063	0.007092	0.040061	0.024779	0.027638	-0.01748	0.011475	-0.00324	-0.00281	-0.00174	-0.00602			0.020575	0.006993	0.013291	-0.00702	0.01256	0.00915849	-0.0023	0.023908	0.02936	0.009468	0.020578	-0.00335	-0.00098	-0.00307	-0.01597
0.030638	0.066592	0.02043	0.021983		0.009597	0.037866	0.023669	0.026876	-0.01838	0.011449	-0.0059	-0.00318	-0.00411	-0.0077			0.020397	0.006992	0.015166	-0.00555	0.011168	0.01105	-0.00369	0.024244	0.029427	0.009679	0.021574	-0.00147	0.003098	-0.0036	-0.01876
0.028514	0.065977	0.0205	0.024112	8.25e-05	0.008628	0.036037	0.022769	0.028315	-0.0192	0.009584	-0.00468	-0.00433	-0.0017	-0.0075			0.020801	0.008401	0.016054	-0.00748	0.013054	0.0104857	-0.00268	0.025066	0.028094	0.010306	0.022095	-0.00227	0.00404	-0.00042	-0.01662
0.024207	0.065639	0.021492	0.022228		0.010796	0.034858	0.021995	0.026749	-0.02028	0.010405	-0.00498	-0.00538	-0.00207	-0.00728			0.018366	0.008753	0.015802	-0.00562	0.013446	0.00923916	0.000487	0.02754	0.029008	0.009675	0.01987	-0.00178	0.004417	-0.00147	-0.01839
0.024345	0.06429	0.025811	0.021424	-0.00031	0.011164	0.033712	0.024437	0.026347	-0.02124	0.008338	-0.00592	-0.00566	-0.00017	-0.00887			0.016304	0.00896	0.015089	-0.00559	0.011922	0.0133913		0.024273	0.029099	0.011163	0.022222	-0.00045	0.005539	-0.0014	-0.01809
0.025862	0.064397	0.028488	0.022108	0.000484	0.01397	0.033842	0.023112	0.025096	-0.01777	0.008061	-0.00734	-0.00683	-0.00052	-0.00942			0.014949	0.00791	0.01431	-0.0078	0.012877	0.00879455	-0.00206	0.023966	0.028725	0.009928	0.021322	0.000226	0.007435	-0.0032	-0.01558
0.025755	0.060703	0.028651	0.023933	0.002535	0.012609	0.033321	0.022783	0.02349	-0.02171	0.009138	-0.0074	-0.00605	-0.00024	-0.01022			0.015451	0.008742	0.01387	-0.00521	0.012578	0.00833719	-0.00041	0.023308	0.029142	0.009531	0.023015	-0.00085	0.007751	-0.0005	-0.01415
0.028678	0.061138	0.02921	0.023172	0.000773	0.014881	0.031806	0.02425	0.024016	-0.01983	0.007603	-0.00507	-0.00555	-0.00067	-0.01043			0.013747	0.007476	0.011235	-0.0016	0.012198	0.0118325	-0.00222	0.026395	0.026793	0.010819	0.022734	-0.0022	0.008203	-0.00278	-0.0145
0.02845	0.059627	0.032229	0.022008	-0.00167	0.017147	0.033594	0.022865	0.023345	-0.02284	0.005839	-0.00911	-0.00617	-0.00151	-0.01374			0.014772	0.008346	0.012139	-0.00125	0.012517	0.0103059	-0.00039	0.025614	0.025913	0.010507	0.02288	-0.00107	0.008016	-0.00267	-0.01437
0.028654	0.060237	0.031036	0.020559	-0.00473	0.016398	0.031884	0.023931	0.024478	-0.02386	0.006243	-0.00829	-0.00584	-0.0025	-0.01231			0.013524	0.00749	0.014027	-0.00314	0.011007	0.00998604	-0.00178	0.027235	0.024863	0.009347	0.022222	-0.00406	0.010787	-0.00241	-0.01552
0.028469	0.059422	0.032801	0.018925	0.004087	0.015495	0.031138	0.02497	0.023776	-0.0219	0.003998	-0.00434	-0.00652	-0.00293	-0.00934			0.013165	0.009474	0.01358	-0.00453	0.0135	0.0109373	-0.0001	0.028437	0.025331	0.009169	0.018537	-0.00224	0.011081	-0.00166	-0.01699
0.027093	0.060045	0.034366	0.016125	0.00784	0.019311	0.03527	0.025789	0.023181	-0.0218	0.005076	-0.00527	-0.00509	-0.00174	-0.00946			0.012457	0.007435	0.012279	-0.00302	0.011695	0.0126065	0.000516	0.028789	0.025137	0.008686	0.019051	-0.00242	0.010572	-0.00453	-0.01531
0.031996	0.06162	0.03345	0.014098	0.007316	0.019665	0.035916	0.023577	0.021871	-0.02169	0.004048	-0.00556	-0.004	0.000762	-0.00874			0.01102	0.009919	0.012184	-0.00102	0.011061	0.0139888	-0.00063	0.02868	0.02642	0.011478	0.019217	-0.00346	0.01153	-0.00287	-0.01514
0.029558	0.061566	0.036769	0.013596	0.006949	0.015771	0.034869	0.023913	0.019797	-0.02122	0.005913	-0.00582	-0.00805	-0.0004	-0.00646			0.010016	0.009337	0.012644	-0.00267	0.011695	0.0120957	8.88e-05	0.028608	0.025699	0.012185	0.017904	-0.00275	0.009508	-0.00508	-0.01684
0.029997	0.059617	0.037375	0.011467	0.009708	0.016411	0.032748	0.0235	0.014689	-0.01865	0.00306	-0.00671	-0.00516	2.89e-05	-0.00674			0.012115	0.008065	0.012223	-0.0017	0.009328	0.0128959	0.000583	0.032383	0.026565	0.012146	0.019285	-0.00414	0.007161	-0.00284	-0.01409
0.030275	0.064417	0.041161	0.013189	0.01076	0.016994	0.035327	0.021744	0.016537	-0.01791	0.003049	-0.00945	-0.00411	-0.00021	-0.00657			0.009375	0.008162	0.010473	-0.00263	0.010161	0.0133533	0.001481	0.028256	0.027182	0.013478	0.017812	-0.00439	0.006855	-0.0026	-0.01403
0.028418	0.063585	0.042423	0.011474	0.008184	0.018162	0.036541	0.022698	0.017167	-0.01719	0.006006	-0.00793	-0.00322	0.000949	-0.00402			0.011567	0.00642	0.009197	0.001248	0.009997	0.011321	-0.00199	0.028296	0.027289	0.012947	0.018946	-0.00315	0.006466	-0.00017	-0.01278
0.030002	0.061466	0.04232	0.010496	0.012851	0.023396	0.036487	0.020976	0.017491	-0.01718	0.003212	-0.00942	-0.00171	0.002377	-0.00539			0.010494	0.008611	0.01052	0.00128	0.009337	0.0113898	-0.00207	0.02772	0.028091	0.013037	0.0195	-0.00305	0.007108	-0.00219	-0.01524
0.027251	0.064023	0.042388	0.010496	0.012889	0.023423	0.037406	0.022312	0.021581	-0.02028	0.004746	-0.01034	-0.00377	0.000754	-0.00522			0.012384	0.006106	0.011324	0.003356	0.009284	0.0124582	-0.00194	0.029127	0.027387	0.013194	0.021218	-0.00331	0.006365		-0.01322
0.025806	0.061588	0.048456	0.014168	0.013886	0.023829	0.039857	0.021268	0.025718	-0.02207	0.003655	-0.01048	-0.00314	0.000401	-0.00761			0.011361	0.006435	0.009783	0.002093	0.00878	0.0123878	-0.0017	0.028152	0.027397	0.015124	0.020959	-0.00399	0.005776	-0.00502	-0.01439
0.025236	0.060452	0.046193	0.013231	0.013717	0.02286	0.040017	0.020395	0.033666	-0.02169	0.003174	-0.0078	-0.0014	0.000949	-0.00474			0.012192	0.00384	0.009284	0.001784	0.008787	0.0100262	-0.00315	0.029124	0.028862	0.015045	0.021721	-0.00326	0.006987	-0.00483	-0.01484
0.027743	0.061466	0.047663	0.011661	0.015333	0.022283	0.042483	0.022531	0.043802	-0.01899	-0.00016	-0.00299	-0.00316	0.001789	-0.00728			0.012471	0.004614	0.010516	0.00143	0.006877	0.00897823	-0.00183	0.028661	0.028463	0.013921	0.022816	-0.00194	0.005981	-0.00237	-0.01307
0.027273	0.060002	0.048467	0.013888	0.016749	0.023408	0.042096	0.024377	0.050062	-0.01759	0.002768	-0.00152	-0.00186	-0.00033	-0.00775			0.009955	0.0041	0.008991	-0.00066	0.005912	0.0115418	-0.00251	0.026841	0.028017	0.016518	0.023238	-0.00429	0.006707	-0.00361	-0.01254
0.027345	0.058611	0.049915	0.013845	0.015103	0.025057	0.042887	0.024529	0.050228	-0.01917	0.001602	-0.00414	-0.00067	-0.0007	-0.00781			0.011711	0.005177	0.009625	0.001835	0.004734	0.00945518	-0.00268	0.028544	0.028042	0.014629	0.021611	-0.00189	0.004808	-0.00208	-0.01299
0.025346	0.060953	0.048481	0.013257	0.012106	0.024603	0.04242	0.028579	0.051781	-0.01949	0.001671	-0.0027	-0.00127	-0.00095	-0.00916			0.012553	0.003637	0.008959	-0.00136	0.005856	0.00864143	-0.0014	0.028952	0.027207	0.015712	0.022154	-0.00023	0.007331	-0.00303	-0.01084
0.022858	0.062109	0.048572	0.015069	0.011797	0.025698	0.041887	0.028923	0.04732	-0.01931	0.001797	-0.00183	-0.00494	-0.00099	-0.00721			0.012988	0.004042	0.008947	-0.00097	0.005411	0.00933304	-0.00182	0.026615	0.028033	0.015107	0.023835	-0.00327	0.004091	-0.00419	-0.00946
0.024624	0.05981	0.04855	0.016437	0.012839	0.023985	0.044782	0.02906	0.04602	-0.02081	0.00451	-0.00395	-0.00303	-0.00109	-0.01031			0.011972	0.003936	0.008234	-0.00069	0.005688	0.00940181	-0.00444	0.025936	0.02607	0.015875	0.024639	-0.00432	0.004508	-0.00239	-0.01187
0.023791	0.059186	0.048835	0.018058	0.011588	0.023085	0.046453	0.028084	0.043868	-0.0206	0.004471	-0.00431	-0.00362	-0.00157	-0.00742			0.010311	0.004244	0.007784	0.000655	0.006143	0.0072524	-0.0018	0.025252	0.027247	0.01408	0.023062	-0.00295	0.005653	-0.00247	-0.01224
0.022993	0.059879	0.047459	0.016467	0.010746	0.024006	0.046715	0.028669	0.04428	-0.01969	0.005647	-0.00258	-0.00489	-0.00202	-0.0066			0.010909	0.008475	0.007141	-0.00019	0.005088	0.008073	-0.00077	0.026146	0.024975	0.012153	0.022276	-0.00409	0.006655	-0.00263	-0.01046
0.021578	0.05817	0.048269	0.016869	0.013986	0.02339	0.045431	0.025594	0.045828	-0.01874	0.003967	-0.00418	-0.00424	-0.00174	-0.00751			0.010556	0.008516	0.006945	0.000292	0.005498	0.00719136	-0.00131	0.026837	0.026629	0.013214	0.022546	-0.00423	0.006333	-0.00428	-0.01417
0.022971	0.055541	0.049899	0.017161	0.015356	0.022388	0.04451	0.025937	0.050229	-0.01946	0.003048	0.00093	-0.00283	-0.00167	-0.00266			0.007695	0.008842	0.008119	0.001713	0.004151	0.00784055	-0.00149	0.027599	0.026711	0.013448	0.021377	-0.00409	0.007802	-0.00398	-0.01496
0.02357	0.060034	0.049489	0.019068	0.01312	0.024505	0.045309	0.024898	0.051815	-0.02035	0.004332	-0.00083	-0.00457	-0.00192	-0.00464			0.009894	0.009919	0.006926	0.003187	0.005586	0.00911599		0.028976	0.026752	0.015378	0.022095	-0.00424	0.005164	-0.00031	-0.01207
0.02357	0.062296	0.051134	0.019743	0.013298	0.023251	0.044541	0.023394	0.052383	-0.01486	0.00189	2.93e-05	-0.00418	-0.00131	-0.00299			0.010475	0.009356	0.007724	0.003854	0.006686	0.00811894	-0.00212	0.030415	0.027683	0.014347	0.020648	-0.00378	0.007082	0.000107	-0.01199
0.022731	0.061594	0.049827	0.02173	0.016608	0.022565	0.042259	0.023755	0.048444	-0.01636	0.002184	-0.00041	-0.00059	-0.00114	-0.00401			0.009142	0.012438	0.00747	0.002362	0.005284	0.00990353	-0.00245	0.029619	0.026856	0.014211	0.022677	-0.00826	0.003913	-0.00208	-0.01236
0.022876	0.065759	0.049004	0.021622	0.016621	0.02272	0.045819	0.0246	0.047755	-0.01191	0.002826	-0.00122	-0.00312	-0.00181	-0.00257			0.008215	0.011057	0.00553	0.002074	0.004738	0.00819199	-0.00141	0.032209	0.027906	0.014946	0.02064	-0.00501	0.004569	-0.00271	-0.01269
0.023152	0.064101	0.048843	0.018269	0.015234	0.024217	0.043944	0.022086	0.046199	-0.01038	0.002777	-0.00341	-0.00489	-0.00372	-0.0046			0.007004	0.013427	0.007467	0.004389	0.00262	0.0085306	-0.00228	0.031348	0.026719	0.012645	0.020829	-0.00377	0.001613	-0.0017	-0.01223
0.023186	0.064844	0.048002	0.018779	0.014602	0.025535	0.042901	0.022351	0.04353	-0.01162	0.002921	-0.00486	-0.00281	-0.00399	-0.00491			0.008174	0.012275	0.009548	0.002399	0.002124	0.0068496		0.030128	0.025417	0.013	0.020529	-0.00411	0.000823	-0.0023	-0.01222
0.024258	0.065365	0.047303	0.021409	0.013298	0.022964	0.04289	0.020714	0.040313	-0.0123	0.002108	-0.00568	-0.00272	-0.00358	-0.00414			0.006402	0.013077	0.00848	0.004686	0.004094	0.00713391	-0.00318	0.029038	0.025623	0.011756	0.019193	-0.00344	0.001152	-0.00312	-0.01307
0.025377	0.060702	0.047161	0.020306	0.011699	0.022743	0.044723	0.023663	0.040305	-0.01055	0.000182	-0.00512	-0.00287	-0.00379	-0.00366			0.006743	0.015637	0.008207	0.003069	0.002906	0.00754551	-0.00021	0.027798	0.026473	0.012416	0.021388	-0.00276	0.000328	-0.00102	-0.0126
0.024593	0.060873	0.048366	0.020542	0.010471	0.021811	0.042405	0.023205	0.038794	-0.01124	0.001879	-0.00508	-0.00101	-0.00393	-0.00687			0.008065	0.016087	0.006335	0.002579	0.00362	0.0090314	-0.00212	0.028517	0.025712	0.013884	0.021189	-0.00286	0.00363	-0.00095	-0.01064
0.02364	0.06018	0.0474	0.020019	0.014459	0.024826	0.041085	0.021719	0.037533	-0.011	0.00014	-0.00463	-0.00151	-0.00385	-0.00466			0.006459	0.014306	0.006741	0.003551	0.002887	0.0112929	0.001182	0.028199	0.024929	0.013008	0.020792	-0.00369	0.005668	-0.00242	-0.01479
0.023588	0.061338	0.044792	0.019716	0.01364	0.026418	0.042893	0.023044	0.036074	-0.01243	0.003815	-0.00748	-0.00038	-0.00507	-0.00457			0.003836	0.015812	0.005373	0.006466	0.002583	0.0127703	-0.00047	0.028281	0.025302	0.012664	0.019284	-0.00399	0.009759	-0.00164	-0.01194
0.023176	0.061829	0.048155	0.019883	0.01549	0.024601	0.03306	0.022779	0.037986	-0.00999	0.004746	-0.00833	0.000564	-0.00327	-0.00648			0.00562	0.013745	0.00498	0.003779	0.003529	0.0094193	0.00199	0.02688	0.026067	0.014371	0.020515	-0.00251	0.010796	-0.00137	-0.01231
0.021755	0.058519	0.045362	0.018281	0.020543	0.024855	0.034083	0.022392	0.036495	-0.00519	0.003403	-0.00669	-0.00142	-0.00288	-0.00764			0.00551	0.015986	0.005464	0.006378	0.003437	0.0102009	-0.00084	0.027293	0.025089	0.013528	0.021594	-0.00296	0.009155	0.000291	-0.01411
0.022882	0.061314	0.045566	0.018725	0.017401	0.023119	0.033931	0.021933	0.033482	-0.00032	0.004464	-0.00799	0.001172	-0.00397	-0.0085			0.006377	0.015466	0.004	0.005538	0.004415	0.0106804	0.001367	0.026553	0.023486	0.014816	0.019234	-0.00419	0.007181	-0.00109	-0.01342
0.021843	0.057611	0.043942	0.017937	0.015117	0.024297	0.036051	0.021509	0.030011	0.001331	0.004615	-0.00725	-0.00094	-0.0032	-0.0068			0.005809	0.015108	0.003374	0.00543	0.003102	0.0112413	0.000524	0.028138	0.023141	0.013961	0.01961	-0.00334	0.007099	-0.00043	-0.01416
0.02275	0.056685	0.041823	0.019882	0.014689	0.02332	0.035277	0.023195	0.030831	-0.00072	0.002813	-0.00754	0.000253	-0.00534	-0.00787			0.003111	0.015537	0.003872	0.006575	0.002233	0.0118752	0.000636	0.026498	0.021291	0.013649	0.019786	-0.00398	0.004027	0.000578	-0.01407
0.026859	0.055642	0.041931	0.018116	0.01297	0.023924	0.034155	0.022655	0.030888	-0.00151	0.003854	-0.0086	-0.0002	-0.00733	-0.00731			0.005997	0.015388	0.005312	0.00624	0.002338	0.0102282	0.001153	0.028788	0.019283	0.012479	0.017198	-0.0026	0.002331	-0.00023	-0.01292
0.027189	0.055498	0.040993	0.017438	0.010394	0.024653	0.0385	0.022961	0.029143	0.001968	0.005885	-0.00897	-0.00013	-0.0044	-0.0054			0.00597	0.015316	0.008383	0.004432	0.002711	0.00908858	0.002397	0.027046	0.020596	0.012884	0.020071	0.000335	0.003412	0.000509	-0.01421
0.023018	0.054825	0.040398	0.016957	0.008234	0.022293	0.03941	0.020858	0.027726	-0.00242	0.00712	-0.01139	-0.00089	-0.00398	-0.00639			0.005452	0.016117	0.006618	0.007448	0.000638	0.0109071	0.003746	0.027135	0.019073	0.012474	0.018803	6.4e-06	0.001877	-0.00076	-0.01446
0.024072	0.052403	0.035924	0.015563	0.00879	0.024352	0.04173	0.021712	0.026122	-0.00518	0.006201	-0.00962	0.00062	-0.00541	-0.00639			0.006057	0.014831	0.007749	0.005288	0.001309	0.00771906	0.002805	0.025023	0.019125	0.012743	0.020692	-0.00011	0.001358	-0.00169	-0.01427
0.021286	0.052477	0.036237	0.014763	0.007902	0.023791	0.040216	0.021761	0.026435	-0.00427	0.005926	-0.01203	-0.00021	-0.0052	-0.00363			0.004196	0.014991	0.00884	0.006015	0.001045	0.0081052	0.001494	0.024168	0.017088	0.014023	0.018767	-0.00173	0.000441	0.000149	-0.01328
0.02137	0.05495	0.034079	0.013872	0.007797	0.027485	0.038444	0.022353	0.02619	-0.00639	0.00591	-0.01161	5.08e-05	-0.00628	-0.00421			0.004235	0.01666	0.008324	0.004128	-0.00049	0.00767501	-0.00015	0.024861	0.016977	0.014506	0.020381	-0.00074	-0.00268	0.000282	-0.01297
0.021064	0.053546	0.033226	0.014858	0.007958	0.025574	0.039361	0.024883	0.027501	-0.00667	0.007528	-0.01303	0.001836	-0.00798	-0.00211			0.006139	0.016271	0.008133	0.005994	0.002009	0.00825463	-0.00088	0.026802	0.016904	0.016293	0.020489	-0.00104	-0.00218	0.001142	-0.01403
0.019928	0.053973	0.03087	0.011882	0.005009	0.025578	0.038706	0.023945	0.029531	-0.00839	0.009711	-0.01228	0.002464	-0.00598	-0.00217			0.003911	0.01707	0.008698	0.008338	0.0022	0.00841674	-0.0013	0.025452	0.017898	0.014478	0.020836	-0.00127	-0.0027	0.002094	-0.01623
0.019122	0.050331	0.030541	0.012389	0.004634	0.027076	0.037331	0.025386	0.029182	-0.00886	0.007159	-0.01489	0.00205	-0.00613	-0.00076			0.007196	0.016245	0.007641	0.00622	0.001289	0.00937822	-0.00232	0.026606	0.018573	0.014794	0.021446	0.000263	-0.00368	0.001625	-0.01377
0.019654	0.048377	0.031756	0.012115	0.006426	0.028251	0.034064	0.026027	0.02891	-0.0095	0.005606	-0.0127	0.000763	-0.00397	0.000626			0.007956	0.016846	0.009029	0.006964	0.000507	0.00999348	-0.00109	0.026556	0.017431	0.016395	0.024543	0.000601	-0.00238	0.001972	-0.01339
0.023768	0.05121	0.032651	0.013558	0.006205	0.029524	0.035376	0.02681	0.029905	-0.01094	0.004811	-0.01363	0.000196	-0.00303	0.002015			0.00802	0.017765	0.008041	0.00784	0.000944	0.0117866	-0.00066	0.025473	0.016988	0.015386	0.025062	0.001834	-0.00107	0.001786	-0.01507
0.026808	0.048721	0.032847	0.014312	0.006091	0.031313	0.035969	0.028896	0.03333	-0.00975	0.003355	-0.01458	0.000456	-0.00081	0.002958			0.008433	0.016816	0.007308	0.008508	-0.00033	0.0113004	0.000728	0.026025	0.016732	0.016834	0.02363	-0.00271	0.002521	0.001294	-0.01209
0.028477	0.053907	0.030868	0.013747	0.006359	0.030096	0.038736	0.028295	0.029074	-0.00489	0.002694	-0.01259	0.000574	0.000321	0.004385			0.011655	0.017923	0.006585	0.006947	-0.00134	0.0103067	0.001347	0.027693	0.014981	0.017888	0.02458	-0.00443	0.003357	0.001897	-0.01382
0.034838	0.052455	0.029509	0.013519	0.003619	0.028908	0.034719	0.027566	0.027154	-0.00752	0.002825	-0.01339	0.001178	-0.00046	0.003694			0.010293	0.019559	0.006828	0.006466	-0.00323	0.0090704	0.003216	0.027248	0.016718	0.018186	0.022524	-0.00168	0.004406	0.004804	-0.01392
0.038079	0.048397	0.032136	0.013511	0.004798	0.0298	0.038127	0.027308	0.027034	-0.005	0.002955	-0.0133	0.001383	-0.00146	0.004213			0.01035	0.019116	0.00655	0.005456	-0.00328	0.00805979	0.006697	0.024727	0.016998	0.016795	0.023513		0.00448	0.005584	-0.01325
0.034266	0.048723	0.030981	0.014492	0.005182	0.02967	0.035451	0.028006	0.026673	-0.00594	0.0018	-0.01523	0.004189	-0.00181	0.001362			0.008215	0.022096	0.007594	0.006249	-0.00421	0.00950326	0.00802	0.0244	0.016385	0.018066	0.024574	-0.00138	0.003347	0.004928	-0.01313
0.033871	0.04655	0.03237	0.014341	0.0032	0.033074	0.037625	0.02866	0.026899	-0.00643	0.00045	-0.01502	0.002403	-0.00113	-0.00096			0.008279	0.020484	0.00626	0.006161	-0.00143	0.00932256	0.010162	0.024628	0.017577	0.019013	0.025424	-0.00185	0.004821	0.005021	-0.01157
0.03094	0.049849	0.031661	0.014051	0.007962	0.032723	0.035122	0.030064	0.025872	-0.00752	0.000457	-0.01419	0.002549	-0.00233	0.000441			0.007869	0.022151	0.008465	0.006605	-0.00157	0.0105267	0.010272	0.026732	0.018275	0.018423	0.026009	-0.00089	0.005592	0.005307	-0.01471
0.030881	0.049183	0.029558	0.016848	0.008716	0.032424	0.036233	0.028784	0.025726	-0.00828	0.001208	-0.01554	0.001036	-0.00248	-0.00183			0.010098	0.020123	0.008538	0.006629	-0.00022	0.0110826	0.011579	0.026751	0.019479	0.016273	0.026714	-0.00232	0.003631	0.008378	-0.01252
0.033731	0.047303	0.030451	0.016975	0.004902	0.031611	0.035583	0.028472	0.025773	-0.00847	0.000964	-0.0152	0.002035	-0.00371	-0.00291			0.011254	0.021813	0.007873	0.005767	-0.0005	0.0108866	0.01819	0.024224	0.020655	0.015614	0.024688	-0.00364	0.001396	0.004952	-0.01485
0.035705	0.046899	0.030913	0.015545	0.004674	0.031113	0.032582	0.029409	0.023415	-0.00879	1.45e-05	-0.0149	0.000822	-0.00197	-0.00127			0.008147	0.021029	0.007287	0.00676	0.000172	0.0121078	0.02274	0.025931	0.019073	0.015296	0.025051	-0.003	-0.00098	0.005635	-0.01352
0.031776	0.050014	0.031634	0.013208	0.004926	0.032898	0.031953	0.028344	0.023305	-0.00272	0.001871	-0.01441	0.002091	-0.00321	-0.00146			0.01041	0.021046	0.007821	0.006284	3.79e-05	0.00994479	0.020454	0.026507	0.020103	0.016425	0.023846	-0.00302	0.000273	0.006688	-0.01438
0.031585	0.048573	0.031861	0.013881	0.001794	0.034742	0.032792	0.028618	0.020861	-0.00295	-0.00154	-0.01515	0.004788	-0.00372	-0.00322			0.009552	0.023114	0.007805	0.006709	0.001425	0.0100339	0.026234	0.027021	0.021354	0.017455	0.024119	-0.00237	0.000836	0.008965	-0.01326
0.030775	0.049367	0.030553	0.011904	-0.00182	0.035348	0.035747	0.02687	0.020256	-0.0025	-0.00154	-0.0148	0.003881	-0.00237	-0.00281			0.008009	0.022637	0.008538	0.004767	0.000684	0.0100382	0.027246	0.026726	0.022377	0.018831	0.026476	-0.00334	0.002919	0.005747	-0.01382
0.032449	0.048794	0.029914	0.012632	0.000735	0.032952	0.035519	0.02615	0.020079	-0.00443	-0.00022	-0.01413	0.002395	-0.00236	-0.00352			0.006239	0.020898	0.008026	0.008473	0.00297	0.0121996	0.027546	0.025753	0.022986	0.017971	0.025283	-0.00244	0.001027	0.00861	-0.01248
0.032458	0.048504	0.031123	0.011186	0.001919	0.033284	0.035389	0.02572	0.019144	-0.00525	-0.00187	-0.01608	0.000292	0.000472	-0.00166			0.006304	0.022808	0.007856	0.006564	0.00447	0.0104643	0.029841	0.024861	0.022448	0.020604	0.024155	-0.00289	0.004927	0.008984	-0.01428
0.033361	0.049552	0.030188	0.010774	0.004175	0.039093	0.034789	0.025471	0.020806	-0.00519	-0.00105	-0.01588	0.000638	0.003556	-0.00366			0.00795	0.02381	0.007518	0.007106	0.003516	0.012456	0.029329	0.026249	0.022778	0.019181	0.023023	-0.00244	0.001646	0.009294	-0.01296
0.029477	0.048162	0.029187	0.014533	0.008405	0.040768	0.031231	0.025146	0.019219	-0.00545	-0.00117	-0.01617	0.002259	0.004794	-0.00231			0.009622	0.023059	0.006445	0.007687	0.006865	0.0111789	0.03132	0.024364	0.023706	0.017404	0.025227	-0.0025	0.003026	0.00919	-0.01472
0.030028	0.048993	0.030938	0.016655	0.005773	0.039506	0.034068	0.024333	0.020767	-0.00659	0.000952	-0.01715	0.00673	0.007141	-0.00289			0.007952	0.024586	0.007727	0.008077	0.006501	0.0143891	0.031381	0.029452	0.023354	0.018333	0.025019	-0.00156	0.001799	0.007486	-0.01469
0.031804	0.046425	0.032696	0.016127	0.005638	0.035606	0.034677	0.024429	0.02017	-0.00601	0.00113	-0.01851	0.004528	0.006265	-0.00273			0.010066	0.023348	0.005524	0.008119	0.006551	0.0153591	0.032727	0.030861	0.024161	0.016417	0.023475	-0.00103	0.000928	0.009661	-0.0145
0.031237	0.048667	0.030431	0.013286	0.011003	0.038201	0.033248	0.025647	0.021709	-0.0081	0.002485	-0.01651	0.008246	0.008042	-0.00579			0.011587	0.023078	0.005201	0.007504	0.006918	0.0149493	0.034479	0.02881	0.02471	0.016792	0.023727	-0.00148	0.000411	0.007882	-0.01469
0.02869	0.047823	0.031326	0.012011	0.007264	0.038553	0.031375	0.024274	0.028016	-0.00715	0.00312	-0.01575	0.004346	0.010896	-0.00359			0.012981	0.021829	0.005404	0.007374	0.005637	0.0163911	0.034492	0.02981	0.024846	0.01526	0.023832	-0.00215	-0.00247	0.00826	-0.01472
0.027066	0.050744	0.031942	0.011941	0.00958	0.039332	0.029464	0.023369	0.030996	-0.00756	0.002061	-0.01361	0.003188	0.010467	-0.00436			0.00973	0.023627	0.006891	0.007674	0.007335	0.0162273	0.034367	0.029921	0.025057	0.016063	0.024192	-0.00225	-0.00188	0.010682	-0.01613
0.026171	0.050703	0.036148	0.010555	0.008314	0.039734	0.029212	0.023896	0.035933	-0.00951	0.00411	-0.01344	0.004019	0.010543	-0.00288			0.008976	0.023912	0.006002	0.009273	0.00562	0.0180068	0.034394	0.031048	0.024966	0.018465	0.02287	-0.0029	0.001033	0.010059	-0.01658
0.024041	0.047497	0.036501	0.011825	0.01023	0.042081	0.026266	0.023507	0.034642	-0.00945	0.006654	-0.01365	0.005437	0.012258	-0.00145			0.008821	0.022441	0.006853	0.006091	0.005564	0.0178245	0.03298	0.030014	0.025351	0.016809	0.023052	-0.0028	0.000338	0.011406	-0.01561
0.024803	0.04991	0.03705	0.012445	0.011083	0.040395	0.027274	0.024427	0.036093	-0.00962	0.008305	-0.01595	0.003936	0.013135	-0.00439			0.007912	0.023872	0.005868	0.006983	0.005171	0.0196226	0.035745	0.028489	0.024743	0.019661	0.023677	-0.00218	0.001565	0.013434	-0.01472
0.029331	0.050254	0.03984	0.012832	0.008656	0.038439	0.028985	0.02417	0.03185	-0.00697	0.007297	-0.01389	0.004175	0.015213	-0.00469			0.005553	0.02324	0.006072	0.008206	0.006665	0.0215922	0.034596	0.028311	0.023935	0.018678	0.02545	-0.00188	0.000728	0.012986	-0.01575
0.031201	0.047364	0.039091	0.017596	0.009506	0.038764	0.029844	0.024658	0.034837	-0.00451	0.00977	-0.01468	0.00518	0.01554	-0.0043			0.003778	0.023882	0.008451	0.009479	0.004157	0.0179493	0.033205	0.027556	0.024952	0.018407	0.027774	-0.00363	-0.00043	0.014469	-0.01513
0.030587	0.048743	0.041245	0.016005	0.011475	0.040885	0.029925	0.023144	0.032654	-0.00576	0.008265	-0.0157	0.004821	0.015507	-0.00453			0.003822	0.021675	0.008365	0.007127	0.005812	0.0171543	0.035789	0.027814	0.024955	0.019796	0.028044	-0.00219	-0.00251	0.01549	-0.01411
0.032226	0.049545	0.040363	0.016931	0.012178	0.040502	0.029077	0.021776	0.031428	-0.00663	0.014556	-0.01656	0.003342	0.01268	-0.00517			0.003777	0.022802	0.008074	0.007416	0.007139	0.019241	0.036388	0.029173	0.02378	0.018414	0.027086	-0.00274	-0.00481	0.014548	-0.0168
0.034244	0.053128	0.038475	0.016007	0.009088	0.036805	0.028369	0.022046	0.031234	-0.00661	0.013584	-0.01663	0.005031	0.012531	-0.00567			0.003702	0.023091	0.008943	0.008901	0.006253	0.0193115	0.036847	0.029167	0.022475	0.019283	0.026851	-0.0021	-0.00301	0.014488	-0.01502
0.029775	0.051711	0.038945	0.014625	0.009223	0.03624	0.026794	0.021962	0.036466	-0.0041	0.011506	-0.01422	0.004577	0.012458	-0.00647			0.003132	0.022931	0.009624	0.008462	0.006735	0.0188626	0.03504	0.028699	0.024263	0.019932	0.027573	-0.00151	-0.00627	0.014461	-0.0138
0.029527	0.053126	0.041027	0.014465	0.00954	0.039078	0.018895	0.02482	0.041587	-0.00387	0.010464	-0.01431	0.004646	0.011898	-0.00733			0.004658	0.024086	0.008747	0.007324	0.0044	0.0145663	0.036079	0.029632	0.023318	0.020034	0.026433	-0.00115	-0.00305	0.016746	-0.01115
0.028768	0.051672	0.040163	0.015793	0.012921	0.038996	0.026908	0.020437	0.037571	-0.00318	0.009744	-0.01482	0.003322	0.010175	-0.00586			0.0007	0.02428	0.009326	0.007438	0.00427	0.0175508	0.034431	0.030648	0.023723	0.019584	0.028	-0.0004	-0.00584	0.017993	-0.01222
0.027027	0.052994	0.039493	0.016874	0.011611	0.039184	0.024101	0.01878	0.03661	-0.00641	0.012848	-0.01156	0.005606	0.011006	-0.0062			0.000704	0.023308	0.007408	0.007201	0.004451	0.0171512	0.033436	0.03125	0.022819	0.020294	0.02747	0.001138	-0.00796	0.016835	-0.01201
0.028206	0.054034	0.041493	0.021591	0.012494	0.04034	0.024761	0.018832	0.035893	-0.00456	0.009993	-0.01431	0.006289	0.009167	-0.00806			0.002401	0.023848	0.008991	0.006671	0.003586	0.0159166	0.034827	0.030066	0.024028	0.020891	0.024854	0.002207	-0.00404	0.019319	-0.01571
0.02662	0.053365	0.04269	0.018246	0.015296	0.039879	0.026043	0.018755	0.033746	-0.00426	0.011106	-0.01407	0.007261	0.007977	-0.00809			0.002171	0.022887	0.007921	0.006937	0.002871	0.0166286	0.037034	0.031014	0.02206	0.021527	0.024895	0.00199	-0.00596	0.016433	-0.01488
0.026851	0.056266	0.04048	0.02186	0.016013	0.040556	0.021999	0.018363	0.032185	-0.00343	0.013394	-0.01342	0.004301	0.006885	-0.00745			0.002892	0.023631	0.008423	0.006772	0.003272	0.0165905	0.035959	0.030482	0.021743	0.022361	0.024041	0.002233	-0.00383	0.017084	-0.01298
0.026324	0.057619	0.041241	0.025946	0.016215	0.038371	0.018878	0.016579	0.032272	-0.00434	0.013597	-0.01108	0.006274	0.005661	-0.00744			0.001703	0.024408	0.007409	0.006138	0.003984	0.0183887	0.035953	0.031027	0.021574	0.021104	0.025805	0.002466	-0.00487	0.017299	-0.01466
0.027891	0.053567	0.042717	0.02554	0.015126	0.039376	0.024196	0.016339	0.03196	-0.00317	0.00892	-0.01004	0.006001	0.005533	-0.00887			0.002624	0.023402	0.009342	0.005416	0.003999	0.0223456	0.035586	0.030385	0.021001	0.021346	0.024258	0.001615	-0.00259	0.017434	-0.01373
0.029338	0.053528	0.041898	0.024915	0.01292	0.039171	0.02566	0.016167	0.030194	-0.00439	0.011284	-0.01274	0.007442	0.004236	-0.0093			0.000171	0.023365	0.00752	0.007638	0.0047	0.0209532	0.036468	0.030787	0.02247	0.022786	0.024194	0.001155	-0.00305	0.018512	-0.01377
0.026938	0.054371	0.041025	0.024732	0.015904	0.039636	0.024249	0.018238	0.026273	-0.00446	0.009598	-0.01242	0.00552	0.002554	-0.00877			0.003811	0.022835	0.009145	0.007096	0.005965	0.0202786	0.040316	0.029413	0.021212	0.021722	0.024433	0.000754	-0.00336	0.017066	-0.01432
0.029135	0.054022	0.04173	0.025786	0.016759	0.039663	0.02359	0.021895	0.026716	-0.00579	0.007404	-0.01267	0.005885	0.001166	-0.00849			0.001928	0.023242	0.007923	0.003707	0.005218	0.0227828	0.039389	0.029734	0.020049	0.021841	0.026391	0.000443	-0.00481	0.018954	-0.01493
0.028331	0.052664	0.040976	0.030616	0.015225	0.038962	0.024973	0.020684	0.027238	-0.00595	0.003945	-0.01285	0.00515	0.00325	-0.00921			0.001138	0.022126	0.010433	0.008279	0.00558	0.0234388	0.03676	0.03229	0.018348	0.021887	0.026283	0.000549	-0.00545	0.017157	-0.01277
0.026542	0.051981	0.039695	0.027286	0.017898	0.039125	0.025288	0.021357	0.026301	-0.00503	0.007301	-0.01447	0.006655	0.001704	-0.00968			0.002249	0.022692	0.007594	0.007683	0.005319	0.0227151	0.03714	0.030249	0.019477	0.022202	0.024545	0.001022	-0.00512	0.019421	-0.01388
0.025589	0.058045	0.038552	0.029336	0.018744	0.040084	0.025831	0.020557	0.028342	-0.00344	0.011365	-0.01617	0.003845	0.001153	-0.01038			6.68e-05	0.021843	0.010473	0.008858	0.003694	0.0254891	0.037108	0.032611	0.02082	0.020546	0.025278	0.003178	-0.00415	0.016692	-0.01437
0.025801	0.056467	0.037032	0.031986	0.016886	0.036909	0.025862	0.019212	0.029672	-0.00221	0.012464	-0.0178	0.003855	0.001288	-0.01091			0.001865	0.023359	0.009938	0.009066	0.004254	0.0247127	0.036097	0.032643	0.021404	0.019355	0.025958	0.00405	-0.00463	0.018649	-0.01536
0.0253	0.055806	0.037268	0.032027	0.016761	0.038459	0.026361	0.020091	0.029508	-0.00301	0.012153	-0.01674	0.003228	0.002619	-0.01054			0.001356	0.021345	0.010571	0.007096	0.003204	0.0253959	0.037602	0.031063	0.022278	0.020816	0.025549	0.004214	-0.00432	0.017893	-0.01347
0.023711	0.052632	0.035329	0.034158	0.016399	0.039692	0.029401	0.021259	0.027297	-0.00686	0.015168	-0.01578	0.004165	0.002379	-0.01151			0.001293	0.021424	0.011602	0.009171	0.003097	0.030008	0.038924	0.032695	0.021639	0.0188	0.025943	0.005583	-0.00434	0.016766	-0.01388
0.024834	0.055491	0.038914	0.032972	0.017734	0.037326	0.031134	0.02187	0.027404	-0.00833	0.01451	-0.0181	0.005711	0.003957	-0.01194			-0.0007	0.020988	0.009437	0.004311	0.001593	0.0288277	0.040212	0.028941	0.023762	0.019644	0.026707	0.004612	-0.0036	0.016032	-0.01418
0.021641	0.054027	0.036735	0.03064	0.018655	0.035651	0.026345	0.023361	0.028604	-0.00555	0.013233	-0.01804	0.004627	0.002684	-0.01109			0.000675	0.021382	0.009108	0.007537	0.002858	0.030373	0.038498	0.028592	0.023211	0.021415	0.028673	0.005685	-0.00496	0.01722	-0.01705
0.020253	0.05329	0.036476	0.035689	0.018205	0.033988	0.026884	0.021152	0.026146	-0.00678	0.011151	-0.01991	0.006751	0.003721	-0.01172			0.003062	0.019681	0.009515	0.00743	0.002775	0.0273665	0.038503	0.028036	0.023575	0.018752	0.029044	0.005078	-0.00445	0.016946	-0.01609
0.02026	0.053278	0.035592	0.035089	0.017533	0.034691	0.030211	0.021556	0.025905	-0.00208	0.008321	-0.01995	0.003677	0.001731	-0.01201			0.000754	0.019427	0.009045	0.008047	0.003557	0.0312777	0.039301	0.027586	0.023707	0.019599	0.028805	0.005219	-0.00456	0.014758	-0.01358
0.019458	0.053376	0.032881	0.034169	0.017428	0.0344	0.034645	0.023039	0.025492	-0.00131	0.009409	-0.02071	0.002965	0.002296	-0.01099			0.001823	0.020477	0.009201	0.006807	0.003257	0.0323376	0.044389	0.029982	0.023545	0.019193	0.029926	0.005845	-0.00345	0.018234	-0.0153
0.018416	0.055206	0.032901	0.032677	0.018322	0.032528	0.034519	0.023591	0.024863	-0.00259	0.009781	-0.01869	0.003436	0.000153	-0.01178			0.002634	0.018551	0.008842	0.006668	0.002279	0.0330462	0.041073	0.027055	0.024088	0.016962	0.030194	0.006541	-0.00436	0.021423	-0.0125
0.018746	0.051154	0.031494	0.034587	0.020856	0.034984	0.035586	0.023052	0.026553	-0.00304	0.011736	-0.01869	0.00352	0.002564	-0.01106			0.003691	0.019206	0.00972	0.008413	0.003177	0.0320662	0.043639	0.026442	0.024521	0.016128	0.030795	0.006801	-0.00322	0.022817	-0.01477
0.017457	0.052498	0.030518	0.035099	0.020769	0.036188	0.039228	0.019467	0.023636	-0.00215	0.011477	-0.01996	0.002239	0.00191	-0.0116			0.002369	0.01951	0.00893	0.007267	0.003182	0.0334011	0.04178	0.029197	0.025463	0.015871	0.030273	0.005887	-0.00419	0.020313	-0.01368
0.018945	0.056534	0.027788	0.035827	0.022571	0.034682	0.04184	0.020659	0.02642	-0.00513	0.013546	-0.01723	0.002557	0.004332	-0.01255			0.002235	0.017876	0.009463	0.006986	0.003396	0.0354504	0.042988	0.029003	0.025024	0.014238	0.031563	0.006394	-0.00433	0.020194	-0.01321
0.018504	0.056101	0.027142	0.034487	0.02418	0.034842	0.037552	0.019228	0.026324	-0.01172	0.01242	-0.00954	0.002571	0.003659	-0.01115			0.002738	0.019588	0.011198	0.007217	0.001809	0.0358298	0.042871	0.029804	0.023297	0.013397	0.027909	0.007353	-0.00419	0.022113	-0.0155
0.017529	0.053633	0.026101	0.031566	0.02262	0.033887	0.038569	0.020223	0.022157	-0.01152	0.010753	-0.00477	0.002199	0.003032	-0.01241			0.001089	0.018625	0.011199	0.010308	0.002068	0.0370697	0.042867	0.029717	0.022993	0.015487	0.030242	0.007601	-0.00376	0.022413	-0.01114
0.01588	0.053872	0.026022	0.03247	0.01989	0.031537	0.036525	0.021518	0.022893	-0.01227	0.011031	0.000518	0.000837	0.003031	-0.01374			0.001603	0.017223	0.012468	0.008552	0.002153	0.0386846	0.04221	0.030304	0.023625	0.014788	0.031331	0.008502	-0.00562	0.021948	-0.01408
0.017593	0.057475	0.025507	0.036175	0.022707	0.031415	0.037651	0.020854	0.020784	-0.00961	0.00839	0.001016	0.000543	0.001328	-0.01371			0.001982	0.018263	0.013435	0.007841	0.002905	0.0367422	0.043051	0.030105	0.024954	0.016017	0.02899	0.00906	-0.00555	0.023004	-0.01465
0.018257	0.054894	0.024326	0.034463	0.023587	0.031405	0.036683	0.017984	0.020681	-0.01098	0.007015	-0.00047	0.000771	0.002959	-0.01336			0.003032	0.018482	0.012403	0.010077	0.003722	0.036458	0.041014	0.028389	0.024535	0.015677	0.029763	0.009199	-0.00504	0.021415	-0.01232
0.019332	0.054141	0.024311	0.033986	0.021609	0.03122	0.039059	0.020386	0.018494	-0.0122	0.005061	-0.00045	0.00178	0.000298	-0.01186			0.003007	0.018996	0.011898	0.011577	0.002888	0.0355985	0.040419	0.027467	0.024131	0.014628	0.030228	0.009889	-0.00467	0.021942	-0.01183
0.020337	0.053947	0.023711	0.034087	0.019509	0.031379	0.03414	0.019462	0.018059	-0.01094	0.008668	0.001593	-0.0001	0.001459	-0.01219			0.001857	0.01835	0.011066	0.009688	0.003787	0.0391787	0.042153	0.028506	0.025627	0.015405	0.031052	0.008776	-0.00762	0.021474	-0.01477
0.018361	0.052258	0.021699	0.032755	0.024125	0.030692	0.036438	0.020142	0.017816	-0.01174	0.015702	0.003356	0.002177	0.001036	-0.01349			0.00275	0.017695	0.010271	0.007351	0.002958	0.039088	0.041085	0.025658	0.024272	0.016071	0.029864	0.009087	-0.00925	0.021547	-0.01502
0.022486	0.04907	0.020248	0.034914	0.022066	0.028403	0.036637	0.019	0.01854	-0.00459	0.016889	0.007026	0.000946	0.004696	-0.01134			0.002461	0.016948	0.010415	0.007159	0.004941	0.0401954	0.041373	0.027011	0.024242	0.017137	0.029594	0.009633	-0.00875	0.024556	-0.01529
0.021199	0.049286	0.017286	0.03477	0.021154	0.028301	0.036814	0.018205	0.015969	-0.00528	0.015368	0.011175	0.00247	0.005175	-0.01241			0.002733	0.018874	0.010672	0.008786	0.004596	0.0393037	0.039142	0.027009	0.023636	0.016462	0.030549	0.010078	-0.0069	0.023167	-0.01394
0.019805	0.050635	0.018861	0.033726	0.020628	0.030447	0.036535	0.019087	0.016503	-0.0003	0.013092	0.010148	0.001432	0.006373	-0.01276			0.004762	0.018967	0.011585	0.007643	0.003915	0.0372901	0.0375	0.026435	0.023398	0.017671	0.029284	0.009526	-0.00623	0.022339	-0.01441
0.017418	0.049226	0.014852	0.031638	0.02374	0.029923	0.037375	0.018307	0.017682	0.007481	0.013467	0.010871	0.001569	0.003318	-0.0141			0.00533	0.017179	0.013824	0.009337	0.003109	0.0402508	0.036206	0.024475	0.023648	0.018512	0.032071	0.007773	-0.00381	0.022073	-0.01369
0.019652	0.051322	0.017955	0.032007	0.022413	0.027883	0.036018	0.019813	0.016647	0.00988	0.012138	0.011017	0.001548	0.002914	-0.01436			0.00285	0.017257	0.011485	0.00812	0.003399	0.0419862	0.035517	0.027516	0.023513	0.020475	0.031573	0.006323	-0.00483	0.023068	-0.01544
0.016792	0.053585	0.015923	0.03379	0.020631	0.027039	0.035796	0.018128	0.016323	0.008853	0.012929	0.00755	0.002021	0.003006	-0.01453			0.004899	0.018563	0.012555	0.010383	0.003633	0.040497	0.033028	0.026516	0.023118	0.02269	0.030545	0.003284	-0.00609	0.023833	-0.01231
0.019775	0.05345	0.01594	0.03487	0.01691	0.028873	0.033703	0.02039	0.014906	0.00763	0.011008	0.005355	0.000528	0.00217	-0.01484			0.006906	0.018141	0.013317	0.010062	0.005018	0.040537	0.032352	0.025442	0.024163	0.021415	0.031494	0.002945	-0.00669	0.021424	-0.01389
0.019102	0.051313	0.015508	0.033697	0.017803	0.027689	0.037113	0.020899	0.014044	0.005281	0.009986	0.003669	0.002431	0.001989	-0.01426			0.006227	0.018531	0.011101	0.009208	0.006012	0.0405277	0.031412	0.026126	0.024354	0.020359	0.032193	8.58e-05	-0.00611	0.023421	-0.0167
0.019554	0.053428	0.017588	0.033438	0.014545	0.025613	0.036639	0.021007	0.015157	0.004284	0.010495	0.00432	0.003254	-0.00031	-0.01329			0.007894	0.019051	0.014004	0.008806	0.003424	0.0410344	0.029787	0.023434	0.024946	0.020877	0.030692	0.00178	-0.00592	0.022013	-0.01422
0.019567	0.049815	0.016676	0.036233	0.011277	0.027239	0.034983	0.020262	0.016377	0.002259	0.007576	0.00099	0.005224	0.001344	-0.0108			0.004842	0.019005	0.012196	0.009896	0.004207	0.0419925	0.027878	0.025755	0.024299	0.022764	0.032912	0.001635	-0.00542	0.024511	-0.01396
0.019212	0.048584	0.013278	0.036806	0.011794	0.027245	0.03453	0.018594	0.017933	0.000838	0.007852	0.000824	0.001487	0.000407	-0.0137			0.006294	0.020517	0.014749	0.009033	0.00541	0.0399908	0.028866	0.022757	0.026518	0.020273	0.030384	-0.00091	-0.00672	0.023982	-0.01404
0.018233	0.050439	0.013949	0.036184	0.008466	0.027742	0.036764	0.019993	0.019588		0.008211	-0.00015	0.002389	0.000261	-0.01234			0.005089	0.01919	0.012905	0.011598	0.004865	0.043123	0.027054	0.025683	0.025355	0.020913	0.0323	-0.00147	-0.00492	0.025928	-0.01409
0.017367	0.046996	0.014498	0.034351	0.010422	0.027635	0.037155	0.020518	0.025898	-0.00106	0.008122	-0.00101	-0.00018	-0.00169	-0.01343			0.00478	0.02	0.010131	0.008886	0.004221	0.0394037	0.02636	0.025722	0.025911	0.022272	0.030731	-0.00167	-0.00786	0.026464	-0.01363
0.016901	0.046141	0.013621	0.033061	0.012632	0.027594	0.038938	0.020397	0.024924	-0.00151	0.006381	-0.00418	-0.00101	-0.00039	-0.01154			0.005156	0.018894	0.013299	0.009414	0.003622	0.0403686	0.026103	0.024729	0.027192	0.024046	0.033093	-0.00142	-0.00665	0.024625	-0.01286
0.018717	0.05028	0.013192	0.033354	0.007951	0.026354	0.038091	0.019541	0.022696	-0.00357	0.004439	-0.00521	0.00082	-0.00133	-0.01074			0.005928	0.017866	0.012908	0.00996	0.004191	0.0394819	0.027324	0.028553	0.029787	0.023199	0.032823	-0.00151	-0.00608	0.025565	-0.01432
0.01906	0.050276	0.009941	0.031349	0.010918	0.026698	0.038678	0.019269	0.023288	-0.00535	0.00532	-0.00372	0.001197	-0.00242	-0.01209			0.003766	0.017449	0.013704	0.008502	0.00525	0.0406318	0.030554	0.02933	0.028701	0.024014	0.032494	-0.00198	-0.00535	0.024536	-0.01413
0.018261	0.049252	0.01136	0.029369	0.008307	0.026218	0.037791	0.018341	0.020716	-0.00622	0.01321	-0.00474	0.000116	-0.00121	-0.01106			0.002452	0.017995	0.015397	0.005876	0.003426	0.0423723	0.031642	0.02511	0.029119	0.025454	0.032107	6.66e-05	-0.00304	0.021582	-0.01497
0.016882	0.049155	0.010965	0.0336	0.0133	0.027951	0.036204	0.017505	0.021954	-0.00272	0.018745	-0.00591	0.00337	-0.00197	-0.01299			0.001958	0.017182	0.013942	0.009952	0.004533	0.0412616	0.029893	0.02502	0.028489	0.024278	0.031617	0.000538	0.001028	0.022831	-0.01742
0.015642	0.046247	0.010748	0.033369	0.010441	0.026612	0.036151	0.015929	0.019538	-0.00409	0.022811	-0.00705	0.003176	-0.00277	-0.00949			0.002585	0.018212	0.015378	0.008774	0.004035	0.0398946	0.033459	0.026521	0.028537	0.024482	0.031065	-0.0026	0.005255	0.021884	-0.01839
0.014676	0.045975	0.010343	0.032347	0.011951	0.027489	0.034388	0.017226	0.019432	-0.00616	0.020094	-0.00611	0.002993	-0.00352	-0.00971			0.000977	0.017927	0.0147	0.007357	0.003763	0.0376757	0.031208	0.028513	0.029416	0.024461	0.028274	-0.0052	0.006352	0.021828	-0.02141
0.015897	0.04565	0.010078	0.030091	0.011444	0.025942	0.03546	0.017398	0.018793	-0.00455	0.018295	-0.00666	0.003208	-0.00249	-0.01057			0.003445	0.01809	0.015109	0.006676	0.003648	0.0398795	0.030778	0.025801	0.029473	0.024649	0.0298	-0.00253	0.006278	0.022707	-0.01718
0.015391	0.046785	0.011399	0.030683	0.012014	0.024821	0.029455	0.015362	0.018411	-0.00515	0.018807	-0.00919	0.002408	-0.00375	-0.00942			0.001389	0.016706	0.013059	0.004979	0.003814	0.0392576	0.026261	0.02702	0.028229	0.020505	0.030097	-0.00403	0.005031	0.02374	-0.01941
0.017748	0.046352	0.008951	0.029684	0.009888	0.024833	0.035078	0.01631	0.017216	-0.00438	0.015396	-0.00852	0.001895	-0.00339	-0.01199			0.004179	0.01702	0.013824	0.006902	0.00411	0.0384643	0.029329	0.025924	0.027007	0.020515	0.030052	-0.00253	0.004245	0.02453	-0.01936
0.015056	0.046513	0.009079	0.030446	0.009056	0.024964	0.03656	0.016359	0.01763	-0.00177	0.016276	-0.00938	0.003143	-0.00383	-0.01164			0.006438	0.016679	0.015126	0.007309	0.004303	0.0379442	0.030615	0.024953	0.028032	0.022943	0.031612	0.000833	0.007103	0.024748	-0.02187
0.019538	0.048127	0.008103	0.030365	0.008393	0.027004	0.036376	0.016406	0.016806	-0.00381	0.017464	-0.00809	-0.00023	-0.00538	-0.01119			0.009073	0.015483	0.015349	0.005686	0.005713	0.0359119	0.030232	0.024498	0.02779	0.023438	0.030512	-0.00205	0.007399	0.022069	-0.01993
0.026045	0.048736	0.007015	0.031619	0.00662	0.025913	0.032915	0.018573	0.015326	-0.00499	0.017343	-0.01173	-0.00219	-0.00501	-0.0119			0.006912	0.01406	0.013224	0.006658	0.005589	0.0371789	0.031749	0.029337	0.0255	0.022429	0.031659	-0.00537	0.003487	0.024285	-0.02069
0.024223	0.048423	0.007133	0.027753	0.005123	0.026712	0.034109	0.017766	0.014595	-0.00515	0.023824	-0.00944	-0.00401	-0.00477	-0.01146			0.009031	0.012454	0.015697	0.007296	0.004774	0.0371781	0.033096	0.025709	0.028209	0.023231	0.031151	-0.0031	0.0048	0.021493	-0.01822
0.024141	0.046254	0.004837	0.028947	0.003558	0.02389	0.034154	0.017552	0.015705	-0.00709	0.029208	-0.00993	-0.00178	-0.00579	-0.01144			0.006348	0.015349	0.014585	0.007195	0.006009	0.0365596	0.034221	0.028225	0.02676	0.023011	0.030527	-0.00196	0.007487	0.02229	-0.01584
0.025061	0.048041	0.004899	0.032663	0.008357	0.023999	0.031569	0.018386	0.014494	-0.00776	0.034982	-0.01195	-0.00037	-0.00476	-0.01066			0.0093	0.015588	0.014631	0.006604	0.005417	0.039612	0.035891	0.027691	0.026437	0.022594	0.030695	-0.00137	0.009548	0.024587	-0.01426
0.023024	0.047591	0.00271	0.031563	0.008608	0.023335	0.031815	0.020654	0.013195	-0.00715	0.034153	-0.00921	-0.00167	-0.0041	-0.01058			0.011498	0.016008	0.015126	0.006586	0.005559	0.0341702	0.034682	0.02699	0.023799	0.024412	0.031931	-0.00354	0.008088	0.023342	-0.0155
0.022845	0.047014	0.000689	0.034686	0.002621	0.023453	0.033523	0.019886	0.017034	-0.00622	0.030122	-0.00705	-0.00137	-0.00486	-0.01246			0.012884	0.015366	0.012209	0.00663	0.004183	0.0379269	0.033797	0.027659	0.024396	0.02416	0.031305	-0.00323	0.007849	0.02297	-0.01192
0.020816	0.052115	0.001808	0.035266	0.004092	0.022069	0.031025	0.017877	0.013429	-0.00465	0.029999	-0.00484	-0.00385	-0.00366	-0.01276			0.010619	0.016926	0.014567	0.005395	0.000515	0.036935	0.03414	0.027641	0.024393	0.024717	0.031891	-0.00402	0.005127	0.019617	-0.00927
0.020812	0.049683	0.00185	0.038043	0.004222	0.022817	0.031046	0.019226	0.014249	-0.00195	0.02884	-0.00279	-0.00306	-0.00561	-0.01341			0.012428	0.01494	0.01087	0.003565	0.000276	0.0394256	0.036039	0.026529	0.023595	0.023873	0.029125	-0.00371	0.006351	0.022772	-0.01058
0.018721	0.04587	0.003729	0.036594	0.003241	0.024987	0.029155	0.019086	0.013979	0.001896	0.029824	-0.00261	-0.00478	-0.00349	-0.00982			0.013891	0.018167	0.013514	0.001924	0.000817	0.0392721	0.038101	0.025043	0.024861	0.024796	0.030248	-0.00116	0.005365	0.021655	-0.00821
0.017486	0.046981	0.003344	0.035104	0.004292	0.024554	0.029608	0.018012	0.01284	-0.00089	0.02815	-0.00743	-0.00333	-0.00372	-0.01104			0.013416	0.019613	0.014753	0.00401	0.000706	0.0395446	0.038307	0.025216	0.024799	0.024558	0.026818	-0.00246	0.007292	0.021688	-0.00559
0.016576	0.045413	0.006942	0.03707	0.002901	0.022515	0.027123	0.019133	0.012118	-0.00104	0.023306	-0.00579	-0.00236	-0.00534	-0.01124			0.016097	0.016625	0.012518	0.004707	0.000504	0.0394488	0.038462	0.024512	0.026309	0.023449	0.029334	-0.00292	0.007511	0.022652	-0.00475
0.01572	0.043578	0.003522	0.036346	-0.00105	0.023417	0.028434	0.018469	0.014357	-0.00059	0.023797	-0.00647	-0.00139	-0.00623	-0.01257			0.017752	0.013204	0.015207	0.005568	0.002542	0.0400522	0.040064	0.024978	0.024225	0.024394	0.030466	-0.00325	0.008452	0.0225	-0.004
0.015737	0.044666	0.003533	0.03629	0.000774	0.025481	0.025883	0.018097	0.011461	-0.00331	0.022115	-0.0064	-0.00086	-0.0055	-0.01039			0.016215	0.017531	0.012621	0.006303	0.002154	0.0400735	0.038987	0.027021	0.024246	0.023018	0.028881	-0.00313	0.010158	0.020587	-0.00309
0.018906	0.043653	0.007213	0.033988	0.000837	0.023905	0.024503	0.018097	0.009652	-0.00272	0.021301	-0.00651	-0.00194	-0.00592	-0.01438			0.016177	0.01613	0.012153	0.005003	0.001065	0.0415238	0.038353	0.024569	0.02398	0.020994	0.028069	-0.00368	0.005949	0.019949	-0.00175
0.016948	0.043436	0.005189	0.035568	0.003805	0.023237	0.02545	0.020013	0.008825	-0.00235	0.019069	-0.007	-0.0015	-0.00619	-0.01268			0.01472	0.01793	0.010774	0.004378	0.001668	0.0429181	0.038934	0.025112	0.02196	0.021948	0.027661	-0.00192	0.008046	0.018609	-0.00467
0.015419	0.044894	0.006692	0.033957	0.007109	0.023261	0.024371	0.019113	0.008522	-0.00356	0.017435	-0.01082	-0.00093	-0.0054	-0.01219			0.014317	0.015791	0.012385	0.004417	0.000395	0.0409792	0.037999	0.025329	0.021943	0.022876	0.027272	-0.00022	0.00804	0.018932	-0.00357
0.016221	0.044476	0.009702	0.033434	0.006228	0.024139	0.02456	0.018325	0.007485	-0.00532	0.020353	-0.01061	-0.00358	-0.00607	-0.01041			0.014788	0.016895	0.012219	0.004809	0.000441	0.0403912	0.036891	0.023956	0.019662	0.02215	0.025748	0.000232	0.008661	0.021831	-0.00362
0.011949	0.043418	0.015228	0.032797	0.008431	0.024093	0.024582	0.018068	0.007115	-0.00496	0.019042	-0.00964	-0.00341	-0.0066	-0.0142			0.016312	0.017624	0.013241	0.003726	-0.00197	0.0404566	0.036194	0.023526	0.022087	0.021556	0.027293	-0.00026	0.010542	0.024611	-0.002
0.014214	0.040198	0.014134	0.027896	0.006768	0.02491	0.025574	0.01668	0.006341	-0.00377	0.016756	-0.01161	-0.0021	-0.0054	-0.01375			0.014015	0.017667	0.011256	0.002318	-0.00119	0.0402098	0.029333	0.025065	0.023217	0.021283	0.028652	-0.00105	0.008139	0.022217	-0.00208
0.020145	0.040411	0.013127	0.027906	0.005903	0.027171	0.023764	0.014665	0.004822	-0.00613	0.014367	-0.01363	-0.00231	-0.00597	-0.01292			0.0142	0.017746	0.010366	0.002845	-0.00052	0.0391313	0.035396	0.026701	0.024011	0.02353	0.029259	0.000859	0.008195	0.021641	-0.00238
0.022997	0.039602	0.014187	0.026878	0.007508	0.026259	0.022023	0.016421	0.003818	-0.00845	0.014876	-0.01198	-0.00484	-0.00656	-0.01393			0.012788	0.017116	0.009494	0.005544	-0.00023	0.0404968	0.039362	0.028443	0.024442	0.023262	0.029129	0.001661	0.007833	0.018854	-0.00467
0.022266	0.04037	0.016657	0.029208	0.009293	0.025013	0.02326	0.01806	0.003582	-0.00468	0.014018	-0.01405	-0.00426	-0.0055	-0.01241			0.013242	0.015452	0.012853	0.003788	0.001286	0.0406963	0.039314	0.026036	0.026039	0.022888	0.027782	0.000849	0.009564	0.020196	-0.00684
0.021481	0.038987	0.017613	0.028718	0.009485	0.02627	0.023343	0.021039	0.00441	0.003975	0.013603	-0.01169	-0.00391	-0.00688	-0.01021			0.012639	0.017038	0.013524	0.004669	0.00028	0.0396772	0.042852	0.025634	0.026527	0.023443	0.031256	-0.00039	0.009132	0.021386	-0.00586
0.020606	0.041192	0.017732	0.031542	0.013013	0.025977	0.024261	0.022829	0.002855	0.012861	0.014131	-0.01524	-0.00542	-0.00809	-0.01124			0.013202	0.017877	0.015247	0.004682	0.000778	0.0381881	0.042533	0.028558	0.026672	0.022972	0.03032	-0.0025	0.007895	0.020529	-0.00636
0.019915	0.040753	0.018097	0.030064	0.012021	0.027286	0.023543	0.021288	0.002878	0.009755	0.013968	-0.01314	-0.00481	-0.00649	-0.0133			0.014044	0.017054	0.014328	0.00523	-0.00089	0.0387049	0.044707	0.031975	0.026984	0.024173	0.030679		0.007445	0.021593	-0.00517
0.020275	0.040275	0.021116	0.031404	0.011297	0.025926	0.021208	0.020532	0.004732	0.006825	0.013761	-0.0108	-0.00626	-0.00781	-0.00938			0.014722	0.017924	0.016311	0.003447	-0.00489	0.037954	0.048566	0.031592	0.026818	0.024802	0.0298	4.63e-05	0.004675	0.018428	-0.00815
0.018386	0.041604	0.023635	0.033482	0.014888	0.02524	0.021045	0.019047	0.004948	0.006253	0.016486	-0.0122	-0.0069	-0.00787	-0.01043			0.013742	0.01874	0.018092	0.004897	-0.00319	0.0373796	0.050157	0.0304	0.028618	0.025031	0.027183	-0.00074	0.007386	0.018178	-0.00451
0.01668	0.041881	0.023708	0.033198	0.015146	0.026748	0.022516	0.020288	0.006091	0.005113	0.01433	-0.01237	-0.00628	-0.00738	-0.0128			0.015273	0.017444	0.015838	0.003304	-0.00243	0.0369699	0.053028	0.030746	0.027818	0.024123	0.026573	0.000278	0.008449	0.020397	-0.00388
0.015992	0.040932	0.024449	0.032386	0.01634	0.025837	0.021524	0.020741	0.00591	0.002831	0.01189	-0.01263	-0.00633	-0.00701	-0.01352			0.013173	0.01948	0.014372	0.002588	-0.00251	0.0357387	0.049356	0.032618	0.028283	0.025551	0.025978	8.44e-05	0.009001	0.01651	-0.00245
0.013901	0.042981	0.026125	0.034754	0.017124	0.029065	0.023416	0.02181	0.003083	0.001364	0.011984	-0.01254	-0.00629	-0.0058	-0.0112			0.013703	0.017008	0.015899	0.003448	-0.00274	0.0359552	0.048646	0.034726	0.029242	0.025512	0.026928	0.000781	0.007973	0.016629	-0.0009
0.015521	0.041154	0.026393	0.033464	0.018423	0.030921	0.021018	0.019843	0.002258	0.001832	0.013633	-0.01158	-0.00757	-0.00617	-0.01242			0.012446	0.016929	0.016558	0.001186	-0.0029	0.0324277	0.048791	0.033992	0.027516	0.025053	0.027373	-0.00062	0.005018	0.016698	-0.00178
0.015331	0.039053	0.025512	0.032721	0.016662	0.031496	0.020783	0.018567	-0.00152	0.001725	0.012601	-0.01362	-0.00727	-0.00434	-0.0126			0.014792	0.01385	0.015384	0.005124	-0.00313	0.0346366	0.048771	0.032971	0.028439	0.025022	0.026203	0.001195	0.005908	0.016244	-0.00138
0.016686	0.039965	0.026998	0.034494	0.018192	0.031176	0.019053	0.018552	0.001904	-0.00235	0.016746	-0.0127	-0.00824	-0.00567	-0.01383			0.013335	0.016127	0.014428	0.003253	-0.00464	0.0343762	0.04936	0.027643	0.027946	0.024108	0.026959	-0.0007	0.003518	0.014872	0.0007
0.016031	0.036367	0.028064	0.037896	0.015114	0.030413	0.020337	0.019563	0.003591	-0.00237	0.015272	-0.01448	-0.00788	-0.00552	-0.01278			0.013804	0.016532	0.013445	0.00439	-0.00336	0.0338222	0.052308	0.029856	0.027209	0.025512	0.028092	-0.00251	0.006854	0.014916	0.003936
0.019263	0.03685	0.026445	0.038193	0.01523	0.031159	0.019029	0.017491	0.007073	-0.00382	0.013212	-0.01632	-0.00852	-0.00714	-0.01323			0.012157	0.017155	0.013945	0.005987	-0.00316	0.0323551	0.052771	0.027266	0.028306	0.024328	0.027545	-0.00042	0.002348	0.017588	0.002167
0.020916	0.037345	0.024913	0.045619	0.010167	0.030039	0.020231	0.015717	0.005775	-0.00303	0.013637	-0.01551	-0.00761	-0.00637	-0.01217			0.011734	0.018757	0.013493	0.006232	-0.00305	0.034413	0.049262	0.026533	0.028156	0.026088	0.028433	-0.00034	0.00508	0.017125	0.000644
0.017147	0.038644	0.026819	0.043248	0.010971	0.030545	0.01977	0.01614	0.004548	-0.00462	0.01293	-0.01576	-0.00916	-0.00667	-0.01302			0.013289	0.020373	0.013596	0.004287	-0.00199	0.0352829	0.048076	0.026032	0.027545	0.025489	0.027383	-0.00105	0.004282	0.016912	0.001533
0.014348	0.042224	0.025027	0.043302	0.012717	0.031436	0.019578	0.017547	0.004846	-0.00598	0.01029	-0.01756	-0.00905	-0.0063	-0.0144			0.015288	0.020195	0.012828	0.004858	-0.00219	0.0339991	0.046865	0.028688	0.027851	0.025985	0.026631	-0.00096	0.00594	0.016708	0.002104
0.015327	0.041965	0.023133	0.047784	0.010054	0.029421	0.021665	0.015766	0.005967	-0.01193	0.009583	-0.01778	-0.01014	-0.00749	-0.01472			0.013902	0.019619	0.014744	0.006516	-0.00331	0.0335486	0.047328	0.02784	0.026796	0.024522	0.025775	-0.00244	0.00408	0.016475	0.001757
0.017368	0.040476	0.024558	0.047181	0.008948	0.032414	0.021087	0.015676	0.005145	-0.01427	0.009727	-0.0185	-0.00803	-0.00318	-0.01466			0.013999	0.018098	0.014002	0.004926	-0.00209	0.0334392	0.046363	0.027548	0.026754	0.026686	0.026416	-0.00269	0.004092	0.015531	0.002818
0.019042	0.041489	0.0244	0.045744	0.012263	0.031894	0.023755	0.014587	0.004809	-0.01604	0.008516	-0.01666	-0.00858	-0.00041	-0.01201			0.013818	0.018487	0.013791	0.005471	-0.00065	0.0349913	0.045265	0.029249	0.027109	0.027528	0.027431	-0.004	0.004407	0.011787	0.003352
0.025645	0.042287	0.02373	0.047234	0.014782	0.032002	0.023863	0.018976	0.004368	-0.01201	0.010618	-0.01611	-0.01151	9.47e-05	-0.01371			0.014582	0.017891	0.012867	0.0046	-0.00142	0.0349702	0.043332	0.027058	0.027943	0.028363	0.027046	-0.00313	0.004503	0.013497	0.001384
0.027609	0.039726	0.025672	0.048599	0.014332	0.032937	0.023303	0.014538	0.007066	-0.00822	0.007903	-0.01728	-0.01088	-0.00149	-0.01505			0.013812	0.018689	0.013235	0.003426	0.000788	0.03444	0.045714	0.02768	0.02777	0.029285	0.025824	-0.00284	0.004307	0.013925	0.001284
0.025883	0.037277	0.026131	0.04787	0.014363	0.033256	0.025382	0.015877	0.004724	-0.00341	0.008587	-0.02054	-0.00976		-0.01535			0.014281	0.019198	0.013571	0.002937	0.001678	0.0342966	0.046233	0.030196	0.027097	0.030149	0.027487	-0.00298	0.004647	0.015627	0.004103
0.024637	0.040571	0.024193	0.049752	0.017331	0.034002	0.028564	0.01465	0.005807	-0.00447	0.007461	-0.01958	-0.01078	0.001519	-0.01653			0.013679	0.019261	0.013308	0.004458	0.003131	0.0345674	0.048672	0.03033	0.029196	0.030033	0.028156	-0.00246	0.001787	0.014862	0.00109
0.026717	0.041085	0.026147	0.050024	0.02008	0.035494	0.026465	0.015151	0.005196	-0.0055	0.008293	-0.01888	-0.00789	0.00446	-0.01517			0.013012	0.01735	0.011527	0.003422	0.002854	0.0380458	0.046995	0.030413	0.028863	0.030251	0.026974	-0.00759	-0.00138	0.016678	0.001902
0.026779	0.039338	0.023542	0.050661	0.020338	0.03776	0.021863	0.013779	0.004452	-0.00664	0.006075	-0.01851	-0.0062	0.003989	-0.01524			0.013437	0.019881	0.014246	0.006363	0.003976	0.0366076	0.048217	0.031032	0.028315	0.03276	0.027807	-0.01086	0.002263	0.015566	0.0016
0.023132	0.041656	0.02216	0.052316	0.012287	0.042318	0.026331	0.01563	0.003648	-0.00864	0.005114	-0.01762	-0.00652	0.002958	-0.01496			0.015588	0.021108	0.012654	0.004861	0.003142	0.0371194	0.044487	0.032945	0.029179	0.03191	0.025726	-0.00506	0.004275	0.01621	0.001186
0.024496	0.045358	0.022832	0.056675	0.011041	0.040497	0.028228	0.018045	0.001016	-0.00783	0.006455	-0.01979	-0.00341	0.004124	-0.01331			0.014439	0.019845	0.012443	0.004929	0.002155	0.0381845	0.045107	0.034274	0.03013	0.031194	0.025909	-0.00473	0.004823	0.013736	0.002782
0.021731	0.042905	0.022187	0.057685	0.013196	0.038958	0.028018	0.016977	0.002664	-0.01081	0.008442	-0.01924	-0.00652	0.003592	-0.0137			0.01225	0.019156	0.013158	0.004762	0.003936	0.0400472	0.043457	0.034802	0.029536	0.032265	0.026422	-0.00792	0.005547	0.01535	0.001534
0.0231	0.043274	0.020833	0.062648	0.012465	0.03703	0.030072	0.015255	0.002815	-0.01152	0.008174	-0.02116	-0.00415	0.002636	-0.01428			0.012031	0.01978	0.009521	0.006375	0.004336	0.03932	0.04508	0.032676	0.028918	0.03221	0.026978	-0.00733	0.003636	0.014562	0.001801
0.024966	0.042697	0.022338	0.063048	0.011842	0.037245	0.030561	0.014146	0.002867	-0.01462	0.005297	-0.01977	-0.00267	0.003208	-0.01365			0.013528	0.016765	0.010231	0.004875	0.004624	0.0429478	0.043913	0.032334	0.02935	0.033215	0.027309	-0.00822	0.005135	0.014183	0.000811
0.025761	0.042571	0.020342	0.062111	0.01211	0.038349	0.028723	0.012941	0.001778	-0.01544	0.006018	-0.0206	-0.00784	0.00241	-0.01377			0.012701	0.018582	0.011797	0.005075	0.00532	0.0425279	0.04162	0.033834	0.029545	0.033552	0.025726	-0.00787	0.005397	0.01224	0.001586
0.025215	0.039819	0.021876	0.0641	0.012548	0.038846	0.029699	0.013703	0.000993	-0.01586	0.007174	-0.02019	-0.00525	0.000184	-0.01262			0.015989	0.019593	0.009983	0.005774	0.001654	0.0438356	0.042425	0.031932	0.029843	0.032408	0.026992	-0.00585	0.003856	0.013014	0.000992
0.023329	0.042647	0.024402	0.065219	0.010585	0.036619	0.028153	0.015431	0.00233	-0.01703	0.010867	-0.02062	-0.00538	0.000905	-0.0133			0.014055	0.020597	0.010987	0.005081	0.003154	0.0414198	0.04189	0.034537	0.030571	0.034576	0.02679	-0.00438	0.003285	0.013376	6.18e-05
0.020607	0.042448	0.022568	0.066588	0.016234	0.03541	0.02872	0.015217	-0.00034	-0.01688	0.01279	-0.02166	-0.00369	0.000695	-0.01363			0.013322	0.01974	0.01177	0.005512	0.002596	0.0434438	0.040038	0.031226	0.029194	0.033279	0.026102	-0.00542	2.97e-05	0.015202	0.000649
0.019744	0.04333	0.022769	0.067376	0.020166	0.033225	0.028276	0.015475	0.000389	-0.01592	0.013108	-0.01872	0.000163	-0.00117	-0.01225			0.013288	0.020759	0.010976	0.006955	0.001213	0.0440778	0.042903	0.031503	0.02911	0.035268	0.025365	-0.00784	0.002005	0.011888	0.001224
0.021934	0.039458	0.023983	0.070202	0.021866	0.034339	0.027902	0.015057		-0.01439	0.015443	-0.02065	0.002377	-0.00038	-0.00915			0.011978	0.021526	0.008848	0.004814	0.002529	0.042256	0.040094	0.031925	0.029071	0.034521	0.025712	-0.00707	0.001204	0.014969	0.001484
0.020306	0.037189	0.023743	0.071057	0.024649	0.034528	0.025806	0.015644	-0.00064	-0.01901	0.01315	-0.02095	0.002484	0.00073	-0.00926			0.012617	0.02092	0.009475	0.007596	0.003891	0.0431343	0.038929	0.028625	0.028707	0.032454	0.025872	-0.0076	0.001792	0.013952	-0.0001
0.018884	0.039537	0.022459	0.072827	0.028447	0.034238	0.023335	0.015482	-0.0013	-0.01893	0.012651	-0.0218	0.002691	-0.00118	-0.01115			0.016516	0.020744	0.006669	0.005291	0.005188	0.0414636	0.03731	0.031408	0.028631	0.031855	0.025353	-0.00721	0.000871	0.012341	0.001567
0.017696	0.041354	0.021795	0.074859	0.025886	0.033065	0.022665	0.016456	-0.00214	-0.01933	0.011641	-0.02237	0.000758	0.001575	-0.00882			0.013213	0.020619	0.007874	0.003583	0.004849	0.0407059	0.036877	0.028553	0.0302	0.033453	0.024561	-0.00536	0.002826	0.013457	0.000487
0.017965	0.04265	0.023674	0.076108	0.025906	0.030797	0.027219	0.015519	-0.00339	-0.01831	0.008961	-0.02106	0.001213		-0.01114			0.014729	0.019137	0.009389	0.004941	0.006334	0.0435598	0.037519	0.031934	0.028375	0.032411	0.022485	-0.00777	0.000987	0.013706	0.000871
0.019643	0.04249	0.024269	0.072874	0.025558	0.031432	0.027519	0.014653	-0.00139	-0.02	0.009019	-0.01954	0.001021	-0.00189	-0.00944			0.014323	0.016892	0.008993	0.004253	0.003723	0.0426171	0.037007	0.034185	0.028494	0.03269	0.024197	-0.00593	0.001714	0.011057	0.001857
0.018584	0.043416	0.024012	0.073881	0.026418	0.032874	0.027042	0.014407	-0.00414	-0.02073	0.008201	-0.01909	0.002173	-0.00108	-0.0102			0.017569	0.017167	0.00885	0.003406	0.003622	0.0433733	0.038572	0.033143	0.028015	0.032175	0.024965	-0.00556	0.000186	0.013817	0.002804
0.01758	0.04596	0.024314	0.076984	0.028722	0.032831	0.031046	0.013623	-0.00356	-0.01955	0.008049	-0.01896	0.000573	-0.00145	-0.01125			0.015032	0.016232	0.010336	0.004428	0.006497	0.0448084	0.037854	0.036807	0.027372	0.03291	0.024793	-0.00581	0.002456	0.012752	0.001972
0.015847	0.043624	0.024699	0.07453	0.030495	0.035641	0.028252	0.015213	-0.0052	-0.01659	0.012138	-0.01916	-0.00132	-0.00135	-0.01173			0.018463	0.016769	0.012281	0.004456	0.004211	0.0461721	0.03705	0.032492	0.02534	0.033533	0.02522	-0.00684	0.002444	0.011166	-0.00223
0.016476	0.041284	0.028378	0.074346	0.030084	0.033247	0.028513	0.016046	-0.00458	-0.01506	0.017906	-0.02261	0.004089	-0.00366	-0.01286			0.015977	0.016143	0.012822	0.003421	0.005797	0.0471727	0.035396	0.032419	0.025324	0.031842	0.026066	-0.00891	0.002438	0.013063	0.003949
0.018656	0.037869	0.028247	0.077751	0.033584	0.032883	0.029424	0.0133	-0.00673	-0.0138	0.017224	-0.02169	0.001435	-0.00313	-0.01289			0.0172	0.016051	0.012717	0.001892	0.007745	0.0469038	0.035877	0.034228	0.026941	0.031877	0.027037	-0.00851	0.003874	0.012737	0.003604
0.016845	0.045474	0.025175	0.077765	0.03383	0.032197	0.031878	0.01157	-0.00538	-0.01499	0.018471	-0.02013	0.005691	-0.00248	-0.0124			0.016299	0.016931	0.013276	0.005686	0.008566	0.0477822	0.033991	0.031544	0.025078	0.031678	0.028048	-0.00853	0.002272	0.014319	0.003338
0.015276	0.048453	0.025739	0.0759	0.033525	0.030878	0.028139	0.013049	-0.00558	-0.01934	0.017563	-0.01813	0.005225	-0.00439	-0.01388			0.018333	0.017168	0.014115	0.003164	0.0073	0.0464679	0.031741	0.035426	0.026088	0.032524	0.029576	-0.0104	0.001899	0.014786	0.003664
0.014422	0.046349	0.029049	0.079477	0.033581	0.032452	0.028553	0.013075	-0.00663	-0.01652	0.014364	-0.01688	0.006352	-0.00401	-0.01144			0.015628	0.016799	0.014829	0.002642	0.00605	0.048485	0.033657	0.032403	0.027944	0.031312	0.026399	-0.01081	0.002695	0.013199	0.001856
0.013166	0.044835	0.02945	0.0803	0.032898	0.032249	0.029155	0.013137	-0.00747	-0.01437	0.014608	-0.01684	0.00498	-0.00416	-0.01013			0.018388	0.015378	0.014415	0.002586	0.005562	0.0479531	0.0343	0.030724	0.028028	0.032144	0.028954	-0.00869	0.001287	0.013814	0.002924
0.014727	0.042682	0.030881	0.08257	0.03565	0.033029	0.028802	0.014389	-0.00995	-0.01938	0.01214	-0.0172	0.002771	-0.00405	-0.00921			0.015982	0.015666	0.014088	0.003588	0.005958	0.0485735	0.033735	0.03175	0.026148	0.031157	0.030445	-0.00771	0.000902	0.012498	0.002628
0.015549	0.037815	0.030691	0.080074	0.035065	0.033924	0.02954	0.014722	-0.00842	-0.01633	0.013049	-0.01797	0.000632	-0.0042	-0.00642			0.015446	0.014975	0.015485	0.002456	0.005628	0.0518907	0.032808	0.031962	0.026282	0.031637	0.032818	-0.00836	-0.00164	0.015212	0.003733
0.014729	0.040457	0.032099	0.080676	0.035369	0.033552	0.029673	0.013396	-0.0098	-0.01878	0.011923	-0.01784	0.000308	-0.00306	-0.00848			0.011636	0.015072	0.01329	0.003102	0.003988	0.053431	0.033275	0.032422	0.026378	0.029609	0.03223	-0.01087	-0.00033	0.011896	0.004358
0.014671	0.043018	0.031036	0.084793	0.040118	0.034342	0.031483	0.01301	-0.00969	-0.01856	0.016175	-0.01805	0.00127	-0.00095	-0.00833			0.013484	0.013649	0.012121	0.000513	0.00347	0.0508387	0.03135	0.034433	0.025058	0.029851	0.030505	-0.00895	-0.00076	0.012111	0.001321
0.01398	0.045565	0.029977	0.083323	0.040178	0.032701	0.030173	0.011233	-0.00975	-0.01941	0.022116	-0.01718	0.000958	0.000312	-0.00678			0.013034	0.014224	0.012645	0.002776	0.00533	0.0530306	0.029687	0.035939	0.023973	0.029542	0.028844	-0.00912	-0.00071	0.01447	0.001577
0.01283	0.043755	0.031603	0.082575	0.039072	0.031267	0.028414	0.012222	-0.00916	-0.02181	0.024295	-0.01727	0.002079	0.003351	-0.00768			0.014375	0.016882	0.012919	0.001496	0.003552	0.0531843	0.028187	0.036054	0.022901	0.030236	0.030454	-0.00593	0.001047	0.014956	0.001041
0.012704	0.04447	0.030569	0.084144	0.040101	0.03089	0.029518	0.015347	-0.00966	-0.01654	0.021377	-0.01653	0.00268	0.000847	-0.00912			0.012016	0.015202	0.00956	0.003055	0.002872	0.0557497	0.02799	0.036253	0.022409	0.028158	0.030605	-0.00742	-0.00163	0.013747	0.003075
0.012973	0.048365	0.031431	0.084673	0.041034	0.029386	0.031773	0.014209	-0.01114	-0.00921	0.023059	-0.01605	0.002809	0.002569	-0.00871			0.009282	0.017394	0.010537	0.002957	0.00102	0.0533865	0.033233	0.038107	0.019823	0.030672	0.031372	-0.01099	-0.00101	0.013442	-0.00058
0.010552	0.046591	0.029829	0.083642	0.042221	0.030258	0.030585	0.015036	-0.01107	-0.00841	0.019786	-0.01853	0.002007	0.002112	-0.00791			0.010993	0.015597	0.009068		0.001174	0.0534248	0.031993	0.03653	0.018298	0.029421	0.030622	-0.0126	-0.00256	0.012139	0.000713
0.011392	0.04722	0.030932	0.084253	0.042577	0.028356	0.029705	0.01386	-0.0109	-0.01122	0.017337	-0.01709	0.001339	0.000744	-0.00913			0.013945	0.015248	0.013066	0.001329	0.001599	0.0531763	0.033102	0.03458	0.01741	0.031504	0.032481	-0.00842	-0.00203	0.011419	0.000942
0.008673	0.0459	0.031972	0.087253	0.041674	0.031546	0.031327	0.016108	-0.01125	-0.00641	0.013493	-0.01888	0.003017		-0.00974			0.01023	0.014875	0.011777	0.00353	-0.00036	0.0531671	0.030133	0.035547	0.016786	0.028317	0.031357	-0.00628	-0.0024	0.01217	-0.002
0.011392	0.045824	0.031427	0.085537	0.038365	0.029848	0.030578	0.015631	-0.01286	-0.00632	0.016068	-0.01814	0.003529	0.00068	-0.00913			0.009814	0.014936	0.011097	0.003103	0.000442	0.0536161	0.031391	0.033523	0.017465	0.027912	0.029901	-0.00713	-0.00145	0.010609	-0.00061
0.011311	0.041467	0.028901	0.083761	0.041106	0.031701	0.027563	0.016149	-0.01228	-0.00593	0.015418	-0.01926	0.002748	-0.00072	-0.01018			0.010234	0.015495	0.012521	0.004193	0.000141	0.0535203	0.03173	0.03462	0.017868	0.029142	0.031742	-0.00879	-0.00225	0.013352	-0.00063
0.01161	0.042793	0.02761	0.083281	0.037776	0.03238	0.029768	0.013758	-0.01199	-0.00829	0.015286	-0.01806	0.003541	-0.00065	-0.00939			0.006394	0.014227	0.011376	0.002689	-0.0002	0.0530732	0.033935	0.036085	0.018245	0.028605	0.032999	-0.00909	-0.00063	0.012574	0.000604
0.011231	0.045272	0.030337	0.083928	0.036843	0.033127	0.029539	0.013729	-0.01256	-0.00998	0.013144	-0.01629	0.001049		-0.00904			0.006755	0.014304	0.009368	0.003334	0.000636	0.0527942	0.032858	0.036895	0.018837	0.02915	0.030838	-0.00767	-0.00094	0.011153	0.001684
0.010485	0.045785	0.033086	0.082774	0.034345	0.034091	0.027805	0.014046	-0.01364	-0.00865	0.011511	-0.01665	-0.00416	-0.0001	-0.00728			0.006146	0.012848	0.009925	0.002859	-0.00067	0.0540018	0.032686	0.036458	0.019902	0.028056	0.032713	-0.00615	-0.00143	0.010274	0.002663
0.011679	0.044201	0.032777	0.08151	0.032866	0.034036	0.029016	0.01471	-0.00976	-0.00683	0.009773	-0.01508	-0.00141	0.000916	-0.00744			0.008693	0.013319	0.00825	0.001363	-0.00171	0.0536905	0.030468	0.037879	0.019953	0.028675	0.033382	-0.00801	-0.00106	0.011864	0.002594
0.007892	0.043314	0.03271	0.085461	0.039497	0.036863	0.029065	0.01579	-0.01247	-0.005	0.011164	-0.01532	-0.00233	-0.00134	-0.00693			0.009427	0.014017	0.009088	0.001477		0.0566869	0.030992	0.036542	0.020179	0.027058	0.030954	-0.00712	0.000495	0.01108	0.001668
0.009418	0.043264	0.032676	0.08527	0.033162	0.035434	0.026956	0.016046	-0.01253	-0.00667	0.010228	-0.01637	0.000211	-0.00262	-0.00956			0.007176	0.014104	0.007053	0.002549	-0.00124	0.0532834	0.028271	0.038981	0.021647	0.028074	0.031813	-0.0073	-0.00071	0.010062	0.002779
0.012017	0.044004	0.033496	0.087037	0.035659	0.035753	0.02489	0.016491	-0.00184	-0.00988	0.00705	-0.01724	-0.00018	-0.00415	-0.00941			0.009328	0.014353	0.008104	0.00179	0.002023	0.0552123	0.026859	0.036118	0.022616	0.029023	0.032997	-0.00715	-0.00073	0.010091	0.00137
0.017185	0.043746	0.030246	0.086393	0.037092	0.036247	0.02471	0.013727	0.002002	-0.01227	0.009716	-0.01458	-0.00097	0.000554	-0.00868			0.007547	0.014101	0.009421	0.001239	0.001317	0.0529697	0.026059	0.035581	0.0227	0.030088	0.032092	-0.0066	-0.00189	0.009373	0.002645
0.016349	0.043082	0.02893	0.086038	0.037639	0.035156	0.027611	0.013833	0.001427	-0.01489	0.009473	-0.00656	-0.00036	-0.00299	-0.01015			0.007621	0.013831	0.009887	0.002492	0.002689	0.0511564	0.026006	0.035384	0.023639	0.031163	0.032695	-0.00416	-0.00281	0.009958	0.002592
0.014704	0.041681	0.028621	0.084523	0.035581	0.035692	0.024189	0.015086	0.002688	-0.01403	0.007623	-0.00562	-0.00095	-0.00253	-0.01086			0.007233	0.013919	0.007172	0.002981	0.002495	0.0528138	0.02404	0.034202	0.024087	0.028941	0.033666	-0.00464	-0.00264	0.00991	0.001791
0.016498	0.043919	0.030439	0.083723	0.037772	0.038396	0.021082	0.016022	0.004372	-0.01353	0.008742	-0.00744	-0.00019	-0.00324	-0.01064			0.0063	0.01402	0.007408	0.003627	0.00275	0.052533	0.0262	0.036149	0.024404	0.029363	0.031675	-0.00551	-0.0034	0.010994	0.002129
0.015953	0.039896	0.031821	0.084351	0.042318	0.036666	0.02128	0.016287	0.004209	-0.01232	0.007714	-0.00842	-0.00018	-0.00401	-0.00963			0.006178	0.013187	0.007047	0.00227	0.004654	0.051183	0.027096	0.03545	0.024555	0.028962	0.031532	-0.0046	-0.00396	0.009366	0.000929
0.015292	0.040827	0.031868	0.079277	0.04421	0.039446	0.024155	0.016986	0.002698	-0.01282	0.007216	-0.01009	0.000548	-0.00479	-0.00956			0.004666	0.013452	0.006896	0.003766	0.002684	0.0498297	0.024729	0.035189	0.024255	0.029335	0.032597	-0.00394	-0.00126	0.009896	0.00377
0.014677	0.04102	0.030978	0.078474	0.044499	0.036281	0.022011	0.015218	0.001247	-0.01463	0.006176	-0.00841	0.000638	-0.00321	-0.00937			0.004848	0.011694	0.006811	0.002655	0.0012	0.049554	0.024593	0.037513	0.024861	0.029723	0.034488	-0.00256	-0.00284	0.011351	0.003579
0.013348	0.043729	0.034813	0.078422	0.043936	0.03597	0.023489	0.014362	0.001621	-0.01315	0.005408	-0.00088	0.000226	-0.00323	-0.00853			0.007003	0.013744	0.007691	0.000388	0.001516	0.0509738	0.026191	0.034238	0.025349	0.026802	0.035813	-0.00194	-0.0032	0.009742	0.005556
0.011358	0.043721	0.031641	0.080249	0.045593	0.037191	0.025779	0.014712	0.002042	-0.01486	0.012283	0.001364	-0.00096	-0.00249	-0.00642			0.006269	0.011956	0.009077	0.001367	0.005199	0.0516197	0.026378	0.035424	0.023424	0.027503	0.034821	-0.00033	-0.00604	0.009469	0.005971
0.011458	0.041539	0.031212	0.083605	0.043832	0.036038	0.024596	0.014865	0.005012	-0.01549	0.01286	0.004603	-0.00055	-0.00242	-0.00789			0.007947	0.012753	0.008349	-0.00017	0.003719	0.0514543	0.026183	0.037703	0.022543	0.026746	0.034144	0.001833	-0.00275	0.008548	0.006578
0.012321	0.04226	0.031323	0.078147	0.046526	0.040418	0.024417	0.016589	0.004676	-0.01455	0.011248	0.006612	0.000113	-0.00283	-0.00778			0.004378	0.01235	0.008787	0.000778	0.000801	0.0503572	0.026647	0.037523	0.022422	0.027186	0.034185	0.003392	-0.00192	0.006277	0.00635
0.013223	0.044659	0.033299	0.07872	0.044946	0.037952	0.025829	0.016559	0.006518	-0.01485	0.011962	0.006615	-0.00047	-0.00135	-0.00959			0.001959	0.013051	0.008483	0.002598	0.002107	0.0501681	0.024409	0.036579	0.020918	0.02588	0.034328	0.000879	-0.00283	0.007787	0.007747
0.010657	0.046753	0.03363	0.080757	0.043798	0.037265	0.026688	0.015422	0.004271	-0.01631	0.010409	0.00898	-0.00198	-0.0014	-0.00689			0.003904	0.011636	0.009979	0.001248	0.004652	0.0501708	0.027364	0.038077	0.021348	0.023754	0.034201	-0.00438	-0.00283	0.006516	0.00988
0.009419	0.046328	0.033146	0.077728	0.043202	0.036751	0.02739	0.016832	0.003038	-0.01856	0.010868	0.007432	-0.00221	-0.00144	-0.00795			0.002217	0.012034	0.011451	-0.00066	0.001343	0.0476549	0.026915	0.038438	0.019786	0.024053	0.034287	-0.00103	-0.00289	0.007476	0.011057
0.011281	0.045482	0.03348	0.078474	0.039528	0.037939	0.027682	0.016983	0.002062	-0.01701	0.016111	0.007815	-0.00077	-0.00265	-0.0072			0.00409	0.012582	0.012187	-0.00032	0.001283	0.0468582	0.026403	0.035938	0.021592	0.024663	0.035095	0.001952	-0.00481	0.007875	0.011129
0.008353	0.046386	0.033917	0.074973	0.03846	0.037554	0.026178	0.01753	-0.00255	-0.01681	0.017198	0.006516	-0.00042	-0.00292	-0.00549			0.005197	0.01137	0.013533	-0.00012	-0.00013	0.0466555	0.026075	0.037259	0.021579	0.027466	0.034808	0.001501	-0.00432	0.006839	0.013829
0.010629	0.047194	0.033421	0.077202	0.039277	0.034844	0.029838	0.017182	0.001716	-0.01738	0.017451	0.004453	0.000689	-0.00385	-0.00778			0.004318	0.010842	0.012299	-0.00165	-0.00212	0.0458249	0.024048	0.037308	0.021783	0.027557	0.035464	0.002757	-0.00426	0.006434	0.014696
0.00918	0.044205	0.031676	0.077261	0.03957	0.03559	0.029901	0.016777	0.003783	-0.02076	0.013744	0.002749		-0.00521	-0.00787			0.005381	0.012859	0.011534	0.000265	0.001218	0.0462603	0.023537	0.035389	0.022626	0.025828	0.034228	0.000706	-0.00489	0.006621	0.01224
0.007531	0.044842	0.034124	0.077889	0.040128	0.034376	0.031827	0.016442	0.002276	-0.01964	0.012527	0.001241	-0.00227	-0.00467	-0.00781			0.005802	0.012627	0.011235	-0.00043	-0.00085	0.0465023	0.021699	0.035559	0.022684	0.026016	0.035791	0.001185	-0.00423	0.007812	0.012601
0.007501	0.048019	0.037681	0.079878	0.040896	0.035505	0.030431	0.016322	0.003984	-0.02421	0.014274	-0.00091	-0.00028	-0.00345	-0.00719			0.007303	0.012714	0.01284	0.001629	0.000766	0.0468206	0.025497	0.035631	0.021687	0.02643	0.03345	0.001148	-0.00682	0.007401	0.016117
0.005637	0.044178	0.037532	0.080531	0.0429	0.034227	0.030096	0.015818	0.004825	-0.02211	0.015253	0.000378	-0.00049	0.002474	-0.00818			0.005882	0.01192	0.013145	0.001112		0.0468759	0.026127	0.034966	0.020757	0.02845	0.034971	-0.00034	-0.00544	0.007898	0.015941
0.005175	0.044974	0.038828	0.078743	0.045845	0.035982	0.028613	0.016639	0.00915	-0.01885	0.017305	0.000665	-0.00045	0.002597	-0.00818			0.00925	0.011746	0.014085	0.00145	4.95e-05	0.0440002	0.027486	0.034459	0.020622	0.028646	0.034104	-0.0008	-0.00436	0.00604	0.01658
0.006624	0.04577	0.040256	0.078823	0.043767	0.033213	0.028232	0.017448	0.010347	-0.01384	0.018257	-0.00192	0.000121	0.003921	-0.00655			0.008372	0.012471	0.012013	0.000556	-0.0017	0.0441183	0.031441	0.036948	0.020265	0.029688	0.036397	-0.00189	-0.00628	0.00435	0.015294
0.005075	0.048381	0.042224	0.080848	0.044746	0.034941	0.02855	0.017652	0.008769	-0.01315	0.018972	-0.00623	-0.00175	0.002837	-0.00557			0.00856	0.010151	0.014221	0.000145	-0.00204	0.0450612	0.028573	0.035007	0.022137	0.028464	0.034933	-0.00174	-0.00855	0.006295	0.014325
0.006196	0.048848	0.043068	0.079722	0.043238	0.034315	0.028153	0.017125	0.012248	-0.01137	0.016583	-0.00799	9.52e-05	0.002621	-0.00782			0.0079	0.011618	0.016752	0.001232	-0.00029	0.0450808	0.030986	0.035554	0.022979	0.028579	0.036243		-0.00631	0.005586	0.013652
0.003856	0.050079	0.044192	0.078301	0.045656	0.035708	0.028241	0.018497	0.010776	-0.00185	0.016322	-0.00856	-0.00214	0.002648	-0.00638			0.007247	0.01179	0.015192	0.001023	-0.00044	0.0434559	0.03235	0.035398	0.02169	0.027425	0.037124	-0.00356	-0.00502	0.00689	0.012807
0.003119	0.05153	0.04231	0.07831	0.039785	0.037904	0.031945	0.016851	0.009739	0.00148	0.017222	-0.00876	0.0013	0.00281	-0.00569			0.009197	0.011978	0.013812	-0.00117	-0.00168	0.0428646	0.031775	0.035184	0.022609	0.027669	0.034463	-0.00545	-0.00667	0.006017	0.013995
0.004765	0.051671	0.044038	0.079831	0.044624	0.036074	0.033512	0.01732	0.008612	0.004498	0.013875	-0.00812	0.0016	0.004014	-0.00767			0.010141	0.012009	0.015365	0.000669	-0.00366	0.0414722	0.030592	0.035458	0.021527	0.028622	0.03566	-0.00864	-0.00481	0.005117	0.013059
0.005893	0.048192	0.042085	0.075846	0.041652	0.035503	0.032737	0.018698	0.006207	0.002572	0.016019	-0.00915	0.001522	0.004649	-0.0078			0.011171	0.011291	0.016579	-0.00155	-0.0048	0.0407128	0.029307	0.033545	0.020502	0.029628	0.036741	-0.00986	-0.00528	0.004819	0.013908
0.006122	0.051824	0.043527	0.077506	0.038432	0.035463	0.034891	0.019493	0.00629	0.003218	0.012524	-0.01058	2.88e-05	0.004065	-0.00819			0.011064	0.009572	0.016734	-0.00202	-0.00741	0.0407002	0.025137	0.034028	0.021922	0.029683	0.036402	-0.00978	-0.00404	0.003266	0.014494
0.007065	0.053555	0.043834	0.080861	0.039502	0.035241	0.037283	0.020814	0.00712	0.003724	0.011054	-0.01186	-0.00108	0.003886	-0.00625			0.010759	0.012216	0.015536	0.000392	-0.0068	0.0397389	0.028858	0.032844	0.020518	0.030333	0.036031	-0.01138	-0.00589	0.004347	0.013886
0.003642	0.050232	0.043976	0.079078	0.03785	0.036912	0.037451	0.018312	0.007857	0.006081	0.013238	-0.01081	-0.00172	0.003069	-0.00851			0.01305	0.011988	0.014903	-0.00202	-0.00328	0.0364067	0.026453	0.032424	0.020064	0.030078	0.03426	-0.01252	-0.00583	0.004245	0.014036
0.004585	0.05075	0.044766	0.075724	0.039135	0.037302	0.034305	0.019608	0.006539	0.009445	0.011599	-0.01243	-0.00037	0.00237	-0.00862			0.017037	0.011921	0.015013	-0.00143	-0.00361	0.0363839	0.02841	0.030677	0.01997	0.029092	0.03468	-0.01141	-0.00648	0.004369	0.011738
0.006031	0.048759	0.044791	0.076962	0.039048	0.038092	0.035625	0.018455	0.006517	0.005927	0.013621	-0.01285	-0.00145	0.002047	-0.00633			0.018802	0.011193	0.015369	-0.00123	-0.00357	0.0367481	0.028493	0.03153	0.019534	0.027713	0.034373	-0.01108	-0.00613	0.00159	0.01491
0.005042	0.051642	0.041866	0.074319	0.03863	0.037626	0.034253	0.020223	0.005171	0.00605	0.01117	-0.01232	-0.00188	0.003024	-0.00697			0.021896	0.012877	0.012863	-0.0015	-0.00385	0.0362484	0.027955	0.030824	0.020991	0.028482	0.033228	-0.01219	-0.00545	-0.00034	0.014126
0.004578	0.052116	0.043372	0.073039	0.038694	0.037224	0.032677	0.020693	0.006528	0.003152	0.010291	-0.01515	-0.00094	0.000297	-0.0077			0.023895	0.011475	0.01145	-0.0045	-0.00215	0.0364513	0.030846	0.030826	0.02076	0.02849	0.032862	-0.01411	-0.00424	0.004032	0.014575
0.005228	0.046802	0.04556	0.067852	0.038819	0.039128	0.03332	0.020125	0.00439	0.004914	0.012014	-0.01519	-0.00201	0.001139	-0.00794			0.025172	0.011951	0.012092	-0.0025	-0.00388	0.0363742	0.030109	0.032265	0.021291	0.028657	0.03266	-0.01504	-0.00137	0.002219	0.015765
0.004707	0.044059	0.043509	0.07013	0.03683	0.039353	0.030951	0.018494	0.00736	0.005443	0.008341	-0.01119	-0.00046	0.000645	-0.00767			0.025775	0.011859	0.01259	-0.0024	-0.00313	0.0339347	0.032041	0.031317	0.02179	0.028881	0.034774	-0.01587	-0.00245	0.000487	0.015121
0.006416	0.042502	0.046431	0.069614	0.036226	0.042317	0.032594	0.018713	0.009354	0.004337	0.012402	-0.00418	0.000196	-0.00069	-0.00868			0.024606	0.012681	0.012318	-0.00151	-0.00407	0.0350321	0.031526	0.034329	0.020677	0.027193	0.03369	-0.01535	-0.00183	0.000981	0.015583
0.005719	0.041734	0.049755	0.067728	0.033017	0.03935	0.033617	0.018477	0.012068	0.001989	0.0111	-0.00216	0.001047	0.000493	-0.007			0.02484	0.013012	0.011794	-0.00221	-0.00626	0.0332646	0.028132	0.031427	0.022238	0.028825	0.033121	-0.01379	-0.00022	0.001317	0.015311
0.006197	0.041632	0.049945	0.065982	0.035599	0.038292	0.03045	0.019779	0.012113	-0.0014	0.010316	-0.0032	7.08e-05	-0.00172	-0.0074			0.021434	0.011344	0.01129	-0.00211	-0.00597	0.0336661	0.029025	0.031559	0.021192	0.028685	0.033372	-0.01358	-0.00073	-0.00056	0.013015
0.005149	0.036942	0.047993	0.066364	0.03683	0.039478	0.029736	0.02024	0.009785	-0.00144	0.00858	-0.00437	-0.0015	-0.00134	-0.00859			0.021389	0.013208	0.010415	-0.00016	-0.00403	0.0317883	0.031486	0.031414	0.021863	0.028595	0.035716	-0.01343	0.001845	0.000885	0.01148
0.008707	0.036612	0.048751	0.068214	0.034555	0.0378	0.029097	0.020479	0.010484	-0.00135	0.008735	-0.00395	-0.00398	-0.0018	-0.00978			0.018331	0.012338	0.010063	0.001139	-0.0043	0.0353415	0.032488	0.033442	0.021724	0.029747	0.036562	-0.01148	0.000919	0.000919	0.012169
0.011948	0.039506	0.047494	0.065803	0.035113	0.03854	0.029867	0.019321	0.009276	-0.0011	0.007954	-0.00449	-0.00219	-0.00062	-0.0057			0.018557	0.012291	0.008506	4.52e-05	-0.00355	0.0317258	0.035566	0.031048	0.019928	0.029744	0.037932	-0.00935	-0.00043	0.004083	0.011839
0.009093	0.038145	0.04721	0.061544	0.036821	0.042795	0.030518	0.016226	0.00776	0.000107	0.005998	-0.00538	-0.00346	0.003073	-0.00866			0.016385	0.009553	0.008713	0.002569	-0.00395	0.0326602	0.03474	0.029602	0.020885	0.030689	0.038067	-0.00849	-0.00104	0.002848	0.009495
0.011146	0.036575	0.046484	0.064141	0.034647	0.040222	0.0305	0.015705	0.007177	0.00613	0.007446	-0.00595	-0.00199	0.006511	-0.00801			0.013835	0.009797	0.00845	0.001328	-0.00354	0.0315581	0.032642	0.030887	0.020995	0.030729	0.035977	-0.00894		0.000676	0.01324
0.010846	0.037257	0.045153	0.064902	0.034416	0.039728	0.028789	0.014285	0.005467	0.009204	0.004396	-0.00739	-0.00189	0.006986	-0.00729			0.010956	0.010878	0.009494	0.001239	-0.00558	0.0313622	0.029765	0.030097	0.021269	0.032262	0.037122	-0.00634	0.000139	0.001833	0.011183
0.010958	0.038905	0.046879	0.060882	0.035143	0.036751	0.030947	0.014121	0.006688	0.006826	0.009176	-0.00367	-0.00426	0.004024	-0.00612			0.010146	0.011976	0.010936	0.001793	-0.00672	0.0303364	0.030122	0.029056	0.019383	0.033082	0.034823	-0.0025	0.002818	0.001713	0.012
0.01058	0.039108	0.0445	0.059362	0.036741	0.038654	0.029047	0.013018	0.009171	0.007756	0.008695	0.000106	-0.00211	0.005164	-0.00375			0.010545	0.011737	0.008249	0.002568	-0.00569	0.0311775	0.030613	0.029523	0.018928	0.033104	0.033421	0.001869	0.002404	0.001268	0.011366
0.012877	0.041127	0.045054	0.062136	0.038205	0.039479	0.030431	0.01223	0.00556	0.005734	0.006607	-0.00101	-0.00227	0.004464	-0.00472			0.012958	0.010654	0.005643	0.005745	-0.00609	0.0296374	0.029229	0.029787	0.017859	0.033343	0.03543	0.003259	0.000657	0.001737	0.012112
0.0124	0.037538	0.043722	0.06117	0.037376	0.039058	0.03279	0.013087	0.003752	0.003248	0.004864	-0.00108	-0.00173	0.003522	-0.00339			0.012586	0.011354	0.007652	0.005559	-0.00739	0.0294025	0.032104	0.029731	0.017697	0.033401	0.034691	0.006728	0.001607	0.003211	0.012126
0.010184	0.037508	0.045647	0.05986	0.034908	0.039107	0.029422	0.014533	0.003939	0.002462	0.003209	-0.00207	-0.00155	0.002328	-0.00542			0.008971	0.011481	0.008127	0.003531	-0.00611	0.0299245	0.032454	0.031823	0.018742	0.031206	0.034501	0.009332	0.001285	0.001176	0.01431
0.008878	0.036979	0.050137	0.056534	0.038763	0.037982	0.030362	0.016233	0.004088	-0.00027	0.004586	-0.0042	-0.00211	0.001358	-0.00426			0.007178	0.011975	0.012493	0.004776	-0.00587	0.0314784	0.033322	0.031879	0.018012	0.032992	0.031996	0.012411	0.002235		0.01356
0.009487	0.032329	0.050007	0.057218	0.03687	0.040811	0.024306	0.016126	0.001496	-0.00035	0.004049	-0.00542	-0.00302	1.2e-05	-0.00407			0.006857	0.012104	0.011107	0.003694	-0.00317	0.031756	0.032659	0.032425	0.019618	0.032472	0.033932	0.014241	0.004267	0.001382	0.012879
0.006867	0.034335	0.051531	0.056684	0.037915	0.040837	0.023813	0.01599	0.000945	0.002251	0.003492	-0.00596	-0.00267	0.000732	-0.00484			0.009494	0.012373	0.010831	0.00428	-0.00257	0.0320846	0.032818	0.030923	0.01835	0.033553	0.031459	0.015711	0.003287	0.000868	0.012104
0.009238	0.029188	0.050991	0.053232	0.039412	0.041517	0.021407	0.016952	0.001266	0.000188	0.004501	-0.00555	-0.0032	8.61e-05	-0.00539			0.013975	0.011736	0.011877	0.001692	-0.00284	0.0283739	0.036754	0.03008	0.016977	0.033473	0.033949	0.015979	0.003455	0.000608	0.017762
0.010405	0.024383	0.053336	0.051966	0.042574	0.042917	0.021224	0.016894	0.002453	-0.00185	0.003341	-0.00777	-0.001	0.000329	-0.00706			0.011281	0.012396	0.012894	0.000955	-0.00222	0.0325991	0.036389	0.032223	0.018999	0.031959	0.03242	0.017027	0.006988	-0.00115	0.015503
0.010956	0.027609	0.054532	0.053827	0.041034	0.044705	0.023489	0.018102	0.000953	-0.00247	0.0005	-0.01035	-0.00352	0.000174	-0.00427			0.013779	0.011566	0.014104	0.00273	-0.00095	0.0312933	0.034772	0.032785	0.017961	0.030212	0.032968	0.01711	0.005859	0.00188	0.013841
0.009093	0.024636	0.055582	0.050831	0.037951	0.043206	0.02136	0.017954	0.000968	-0.00564	0.002851	-0.00957	-0.00334	0.000971	-0.00558			0.01338	0.014135	0.014317	0.00319	-0.00255	0.0304915	0.035894	0.028978	0.017739	0.031315	0.033066	0.017278	0.004414	0.00234	0.01655
0.008704	0.021619	0.058516	0.050752	0.042255	0.042225	0.02042	0.016313	0.005008	-0.00528	0.001682	-0.00863	-0.00197	-0.00116	-0.00271			0.013458	0.015039	0.012769	0.002449	-0.00231	0.0291959	0.034172	0.029472	0.018409	0.032591	0.032638	0.019536	0.004568		0.015352
0.00824	0.022522	0.057807	0.054289	0.044176	0.040149	0.019604	0.017797	0.004447	-0.00351	0.002136	-0.0111	-0.00252	0.000718	-0.00381			0.015347	0.016294	0.011796	0.002033	-0.00465	0.0313845	0.035578	0.030858	0.01781	0.033531	0.033389	0.01894	0.006669	-0.00012	0.014733
0.010635	0.016449	0.060691	0.054484	0.042195	0.041612	0.019709	0.017544	0.004114	-0.00145	0.002294	-0.01191	-0.00107		-0.00558			0.014661	0.014473	0.012587	0.00237	-0.00371	0.0320015	0.037383	0.031518	0.018299	0.034302	0.03308	0.018392	0.004522	-0.00315	0.012458
0.008336	0.018529	0.059246	0.056583	0.042689	0.041994	0.022911	0.01867	0.002455	0.00046	0.000736	-0.01093	-0.00201	0.001515	-0.0033			0.01501	0.014107	0.012229	0.001174	-0.00168	0.0331141	0.038285	0.031306	0.018014	0.033388	0.034228	0.018685	0.005263	2.75e-05	0.010613
0.008898	0.019348	0.05882	0.054586	0.043436	0.042361	0.021964	0.017685	0.003391	-0.00261	0.000111	-0.00831	-0.00179	0.000226	-0.00316			0.011905	0.014011	0.011278	0.000325	-0.00194	0.0329912	0.03588	0.034189	0.017022	0.03304	0.034018	0.018739	0.004385	0.002384	0.011383
0.010294	0.01752	0.058396	0.052444	0.045993	0.042992	0.019092	0.017876	0.003421	-0.00303	-0.00236	-0.00987	-0.00266	0.000732	-0.00285			0.013126	0.01355	0.010961	6.43e-05	-0.00058	0.0318042	0.034694	0.033905	0.016843	0.031156	0.034199	0.020008	0.001665	-0.00121	0.010995
0.007727	0.017339	0.054849	0.054212	0.043827	0.044184	0.019321	0.017093	0.00509	-0.00394	-0.00164	-0.01175	-0.00359	0.000666	-0.00156			0.018695	0.01519	0.010004	-0.00112	-0.00184	0.0315456	0.037959	0.032673	0.016721	0.032526	0.034365	0.020392	0.004233	-0.00112	0.009108
0.008127	0.022368	0.053757	0.049793	0.042665	0.04612	0.017671	0.017354	0.003294	-0.00619	-0.00301	-0.01273	-0.0036	0.001317	-0.00013			0.021503	0.013828	0.009662	-0.00055	-0.00122	0.0328347	0.03543	0.032866	0.016531	0.030079	0.031852	0.019167	0.002959	-0.00018	0.010664
0.00814	0.022171	0.05183	0.049325	0.042723	0.043981	0.017501	0.017669	0.004554	-0.00598	-0.00412	-0.01174	-0.00247		-0.00156			0.018831	0.014637	0.009781	0.000388	-0.0029	0.0325234	0.038881	0.032562	0.017928	0.032485	0.035228	0.018401	0.003875	0.000946	0.009612
0.007879	0.028362	0.049044	0.050157	0.040939	0.046168	0.017283	0.019375	0.00335	-0.0058	-0.00397	-0.01117	-0.00364	-0.00065	0.001031			0.019502	0.016542	0.007984	0.000315	-0.00305	0.032801	0.033797	0.03188	0.017382	0.033716	0.033467	0.017187	0.006029	0.000433	0.012064
0.008798	0.03242	0.048972	0.050394	0.038697	0.045389	0.017578	0.021175	0.003072	-0.00769	-0.00414	-0.01469	-0.00417	-0.00307	0.002435			0.019174	0.016357	0.007796	-0.00247	-0.00182	0.0316751	0.034615	0.032094	0.017175	0.032765	0.032952	0.015408	0.006969	0.001162	0.012612
0.013878	0.033108	0.04786	0.051925	0.040289	0.0439	0.01664	0.020504	0.002199	-0.00848	-0.00263	-0.01509	-0.00462	-0.00113	-0.00104			0.019514	0.018165	0.00822	0.000517	-0.00257	0.0318356	0.03411	0.033711	0.015817	0.031849	0.034767	0.016874	0.003656	0.000267	0.01157
0.01477	0.037507	0.045937	0.049293	0.038457	0.044743	0.01803	0.018887	0.002509	-0.00785	-0.00326	-0.0165	-0.00326	-0.00228	0.000129			0.018631	0.018344	0.009506	-0.00062	-0.00054	0.031431	0.036481	0.031218	0.014985	0.03115	0.033503	0.017207	0.003714	-0.00133	0.01208
0.013459	0.03575	0.044085	0.051012	0.040265	0.045739	0.018052	0.018998	0.003292	-0.00798	-0.00363	-0.0142	-0.00254	-0.00342	0.000493			0.020981	0.017565	0.010643	-0.00153	-0.00248	0.0337452	0.036753	0.03305	0.015985	0.031199	0.034074	0.016249	0.005954	0.000208	0.009484
0.012628	0.035103	0.046414	0.052237	0.036274	0.0442	0.017723	0.01804	0.002689	-0.0092	-0.00063	-0.01529	-0.00497	-0.00352	2.92e-05			0.019744	0.017123	0.008793	-0.00208	-0.00116	0.0342231	0.039494	0.03392	0.015841	0.033361	0.033832	0.016663	0.00527	-0.00111	0.008681
0.012586	0.032917	0.046448	0.053902	0.031557	0.04375	0.017143	0.017005	0.002801	-0.00979	0.003195	-0.01668	-0.00463	-0.00338	0.003072			0.018552	0.018715	0.009343	-0.00237	-0.00085	0.031972	0.038412	0.033097	0.014985	0.032178	0.036912	0.014353	0.006594	9.32e-06	0.005474
0.010829	0.034038	0.046742	0.05459	0.032795	0.043657	0.016676	0.01756	0.003079	-0.01001	0.005	-0.01442	-0.00697	-0.00366	0.001356			0.017723	0.018112	0.007113	-0.00125		0.0345713	0.037828	0.031645	0.015774	0.031727	0.034211	0.01319	0.005375	0.001107	0.007177
0.010402	0.032166	0.044939	0.054254	0.033787	0.042815	0.016063	0.016299	0.002416	-0.01092	0.004099	-0.01637	-0.00498	-0.00543	0.002056			0.015404	0.018199	0.006545	-0.00185	-0.00118	0.0343534	0.038747	0.033976	0.015569	0.03139	0.036732	0.012741	0.004713	0.001069	0.006834
0.011678	0.034362	0.047544	0.057828	0.033752	0.043183	0.0173	0.016208	0.001345	-0.0084	0.005791	-0.01777	-0.0042	-0.00603	-0.00157			0.01488	0.019186	0.00667	0.000879	-0.00137	0.0345105	0.039814	0.035341	0.014235	0.030861	0.038107	0.013544	0.005364	0.002217	0.008391
0.012611	0.03476	0.045464	0.05595	0.028949	0.043392	0.017937	0.014945	0.00116	-0.0111	0.003441	-0.01706	-0.00593	-0.00455	-0.0019			0.012601	0.018157	0.006311	-0.00047	-0.00056	0.0332505	0.040857	0.035802	0.013797	0.03227	0.037475	0.014827	0.008005	0.0006	0.01032
0.008981	0.034379	0.043955	0.05338	0.026109	0.044123	0.015656	0.013035	0.002428	-0.01122	0.004284	-0.01713	-0.00533	-0.00506	-0.00115			0.012841	0.01905	0.006832	-0.00075	-0.00067	0.0325489	0.040062	0.034107	0.01405	0.031019	0.037678	0.015478	0.007619		0.009792
0.012095	0.032344	0.0419	0.052387	0.027861	0.043818	0.015334	0.015001	0.002218	-0.01224	0.005476	-0.0183	-0.00621	-0.00294	-0.00373			0.008197	0.019049	0.007585	-0.00239	-0.00127	0.033704	0.040297	0.033211	0.013746	0.029735	0.036304	0.017471	0.007628	0.001574	0.007988
0.014998	0.033709	0.0412	0.052102	0.027385	0.045163	0.016705	0.014915	0.001859	-0.01159	0.002065	-0.01736	-0.00591	-0.00123	-0.00778			0.003906	0.020295	0.00869	-0.00149	-0.00044	0.0339731	0.03705	0.033433	0.013583	0.031209	0.036842	0.016185	0.0081	-0.00119	0.007269
0.017664	0.032758	0.040304	0.051557	0.025697	0.043388	0.012942	0.013655	0.000592	-0.01275	0.003965	-0.01822	-0.00422	0.000369	-0.00834			0.004596	0.019676	0.007128	-0.00062	0.000722	0.0322006	0.035285	0.033957	0.01483	0.028695	0.036941	0.012093	0.009326	-0.00155	0.008085
0.016494	0.032678	0.042748	0.051884	0.027716	0.042627	0.010447	0.014018	0.000433	-0.01347	0.004121	-0.01692	-0.00419	0.001083	-0.00734			0.004562	0.019125	0.006934	-0.00137	0.002367	0.0349425	0.040268	0.032515	0.015593	0.028575	0.037702	0.00466	0.007711	-0.0018	0.009482
0.013958	0.030906	0.041894	0.051836	0.021998	0.045043	0.010392	0.013467	-0.00135	-0.01163	0.000684	-0.01881	-0.00709	0.00092	-0.00598			0.00453	0.019384	0.009287	-0.00135	0.002978	0.0345956	0.041731	0.033169	0.016816	0.029322	0.03608	0.00109	0.006409	-0.00199	0.008735
0.014291	0.036535	0.043118	0.051001	0.022787	0.043465	0.00917	0.012183	-0.00089	-0.00434	0.002105	-0.01734	-0.00759	0.001256	-0.0078			0.002789	0.019914	0.007525	-0.00038	0.003415	0.0367486	0.042492	0.030377	0.017026	0.029997	0.035968	0.002047	0.007509	-0.00203	0.0067
0.0107	0.035503	0.043149	0.053986	0.021458	0.043959	0.006498	0.013048	0.000112	-0.0026	0.002267	-0.01739	-0.00695	0.004127	-0.00685			-0.00115	0.02136	0.008972		0.004225	0.0357075	0.038767	0.03155	0.017528	0.028793	0.035478	-0.001	0.006806	-0.00306	0.003972
0.015395	0.035715	0.043032	0.051491	0.022696	0.045216	0.01089	0.014906	-0.00241	-0.00357	0.003222	-0.01817	-0.00626	0.003348	-0.00991			0.000345	0.019381	0.009096	-0.00102	0.006478	0.0355829	0.040283	0.033174	0.018819	0.028336	0.036233	-0.00171	0.003747	-0.00315	0.007642
0.021872	0.035349	0.04212	0.054839	0.023601	0.043592	0.008232	0.016886	-0.00286	-0.00636	0.007258	-0.01723	-0.00621	0.000883	-0.00998			0.001328	0.018096	0.008857	0.003449	0.006683	0.0379379	0.038705	0.034278	0.019506	0.027878	0.035905	-0.00136	0.007743	-0.00346	0.009115
0.025584	0.034737	0.04021	0.054176	0.022753	0.044274	0.011515	0.018214	-0.00271	-0.00599	0.00606	-0.01918	-0.00617	0.001079	-0.00923			0.000781	0.018343	0.008607	0.001929	0.007078	0.0380322	0.044278	0.035122	0.018378	0.02675	0.037785	-0.00254	0.00898	-0.00327	0.008065
0.025369	0.035481	0.042066	0.054675	0.022636	0.043991	0.011056	0.016769	-0.00284	-0.00509	0.006635	-0.02027	-0.00884	0.001313	-0.00326			6.5e-05	0.017966	0.008618	0.001026	0.007424	0.0380111	0.043477	0.036279	0.01871	0.027161	0.036952	-0.00347	0.008781	-0.00277	0.008906
0.023361	0.035735	0.043933	0.055798	0.025486	0.042546	0.008262	0.015899	-0.00189	-0.00559	0.005032	-0.01933	-0.00807	0.000732	-0.00056			0.000351	0.018067	0.006543	0.000211	0.004657	0.0375149	0.043578	0.035872	0.01668	0.028587	0.036509	-0.00332	0.008795	-0.00217	0.007739
0.02413	0.032604	0.042525	0.056228	0.023994	0.044663	0.011314	0.015501	-0.00189	-0.00681	0.003275	-0.0116	-0.00841	0.000176	0.001212			-0.00079	0.018469	0.007384	0.000775	0.005829	0.0405046	0.040313	0.037924	0.017322	0.026586	0.038392	-0.00153	0.009248	-0.00283	0.0112
0.021179	0.031465	0.044266	0.054555	0.022236	0.0455	0.009912	0.014973		-0.00825	0.003708	-0.01311	-0.00847	0.000662	0.003937			-0.00277	0.018768	0.007421	0.002512	0.008489	0.0421756	0.039341	0.0358	0.016813	0.027508	0.036598	-0.00183	0.009854	-0.00302	0.009519
0.01942	0.030598	0.044577	0.05337	0.0201	0.044108	0.008977	0.016576	-0.00189	-0.00807	0.00287	-0.01204	-0.00874	0.001153	0.004217			0.000263	0.01843	0.006914	0.00097	0.008433	0.0415028	0.043569	0.035162	0.01663	0.02505	0.040135	-0.00354	0.009209	-0.00067	0.010559
0.021035	0.029801	0.043246	0.054401	0.023987	0.041263	0.00909	0.015873	-0.00108	-0.00936	0.003481	-0.01413	-0.00875	0.001366	0.005645			0.001963	0.019373	0.005271	0.000442	0.006314	0.0394231	0.040168	0.03494	0.016711	0.025289	0.040743	-0.00464	0.009091	-0.00249	0.009714
0.01957	0.032495	0.04541	0.052876	0.028641	0.040536	0.010161	0.014097	0.001019	-0.00995	0.004559	-0.0141	-0.00887	0.001374	0.005139			0.004794	0.0175	0.007141	3.18e-05	0.007418	0.0414064	0.042154	0.036263	0.014744	0.025893	0.041634	-0.00442	0.009933	-0.00342	0.009705
0.019512	0.031244	0.044482	0.052733	0.027184	0.040734	0.008383	0.012497	0.001558	-0.00957	0.002674	-0.01457	-0.00682	0.001858	0.006409			0.004102	0.020215	0.005256	-0.00044	0.007739	0.0397102	0.042788	0.035771	0.013814	0.025829	0.03995	5.75e-06	0.009145	-0.00357	0.009398
0.01878	0.030132	0.042786	0.052793	0.02895	0.03929	0.007579	0.014391	-0.00245	-0.00681	0.002634	-0.01148	-0.0076	0.000682	0.0084			0.003057	0.018476	0.005253	0.001846	0.008489	0.0430648	0.041587	0.035585	0.012535	0.024206	0.042459	0.005133	0.009447	-0.00261	0.008312
0.018424	0.030158	0.044561	0.050528	0.026275	0.038722	0.007539	0.014658	0.001886	-0.00882	0.003575	-0.00822	-0.00577	0.000758	0.007126			0.003363	0.018975	0.006323	0.001983	0.007616	0.041109	0.042511	0.036251	0.010807	0.024518	0.040784	0.005644	0.008408	-0.00024	0.007825
0.015814	0.032301	0.04434	0.052798	0.02931	0.039781	0.006796	0.015844	0.004345	-0.0057	0.001571	-0.00703	-0.00665	-0.00087	0.006046			0.011348	0.019355	0.00497	0.001933	0.007475	0.0434724	0.04115	0.037467	0.009441	0.024806	0.040305	0.006495	0.003786	0.000191	0.008057
0.016934	0.031337	0.044401	0.05609	0.027698	0.040616	0.008275	0.01544	0.004065	-0.00607	0.001743	-0.00659	-0.00718	-0.00144	0.006839			0.01312	0.018407	0.004046	0.003086	0.006544	0.0418391	0.042544	0.032948	0.010607	0.02671	0.040462	0.009153	0.008846	-0.00142	0.006428
0.017385	0.032095	0.044813	0.054996	0.027968	0.039582	0.009618	0.017084	0.002302	-0.0089	0.000538	-0.0074	-0.00498	-0.00015	0.00482			0.01296	0.01709	0.003819	0.002796	0.005483	0.0408914	0.039956	0.033447	0.010575	0.026013	0.038473	0.01232	0.009678	-0.00148	0.006518
0.017618	0.030298	0.046766	0.05545	0.026706	0.039757	0.007088	0.014712	0.002086	-0.00656	0.001415	-0.00911	-0.00438	-0.00175	0.006051			0.015478	0.017166	0.006199	0.003751	0.00454	0.0429154	0.041307	0.034512	0.010514	0.023819	0.03823	0.012848	0.009713	-0.00091	0.007386
0.016746	0.031752	0.048016	0.055598	0.030859	0.038633	0.003746	0.014407	0.001598	-0.00679	0.000464	-0.01003	-0.00343	-0.0009	0.005828			0.013906	0.01643	0.00485	0.000735	0.003892	0.0447171	0.04185	0.034782	0.011023	0.021699	0.039876	0.01438	0.01043	-0.0012	0.006653
0.018056	0.032762	0.04741	0.058351	0.029135	0.041595	0.00436	0.012574	0.000974	-0.00567	0.0003	-0.0098	-0.00463	-0.00097	0.007033			0.016059	0.018678	0.004501	0.001603	0.003667	0.0452815	0.043421	0.037498	0.007305	0.025211	0.039424	0.0145	0.00989	-0.00134	0.00522
0.015646	0.029378	0.046392	0.057285	0.027587	0.038847	0.005261	0.011646	0.001884	-0.00774	-0.00093	-0.01078	-0.00257	-0.00239	0.003623			0.014015	0.015274	0.004788	0.000542	0.009036	0.0444221	0.04483	0.036896	0.010119	0.027218	0.041472	0.016358	0.008527	-0.00024	0.006396
0.017976	0.031	0.044743	0.058288	0.03146	0.037295	0.004137	0.011344	0.000996	-0.00937	-0.00049	-0.01183	-0.00426	-0.00273	0.00441			0.015591	0.015786	0.008089	-0.00038	0.009385	0.0440327	0.045007	0.035846	0.008325	0.02649	0.040899	0.016444	0.00792	0.002277	0.006052
0.017119	0.030098	0.040753	0.061146	0.035283	0.037343	0.005196	0.014606	-0.00423	-0.0092		-0.01025	-0.00219	-0.00346	0.00519			0.017631	0.015487	0.004483	0.001299	0.009875	0.0447381	0.045329	0.035762	0.00781	0.026334	0.039401	0.016837	0.007402	-0.00028	0.006952
0.016606	0.031441	0.042911	0.064151	0.033084	0.038449	0.005753	0.014625	-0.0025	-0.00822	-0.00191	-0.01247	-0.00243	-0.00491	0.004314			0.01736	0.016374	0.002727	-0.0004	0.00838	0.0461375	0.045157	0.035222	0.008767	0.025361	0.038985	0.018511	0.006387	0.001381	0.006732
0.015917	0.030894	0.040798	0.066129	0.029817	0.037776	0.005339	0.013531	-0.00419	-0.0043	-0.00179	-0.01164	-0.0027	-0.00464	0.004462			0.012613	0.01668	0.002788	0.000127	0.008823	0.047072	0.043258	0.037087	0.00795	0.028205	0.037616	0.019284	0.007026	0.002319	0.006668
0.017325	0.029855	0.038759	0.065767	0.031516	0.036091	0.006357	0.014193	-0.00437	-0.00427	-0.00146	-0.01512	-0.00203	-0.0054	0.001425			0.016786	0.016631	0.003794	0.001204	0.00712	0.0441793	0.041837	0.036715	0.009025	0.026537	0.039081	0.019634	0.009343	0.001147	0.0064
0.015369	0.030012	0.042624	0.065924	0.033173	0.035214	0.005229	0.009895	-0.0048	-0.0091	-0.00407	-0.01452	-0.00381	-0.00453	0.004523			0.01725	0.016512	0.003888	0.000393	0.007371	0.046687	0.042284	0.036223	0.008063	0.027315	0.038922	0.018564	0.010751	0.000413	0.005433
0.013843	0.034158	0.040808	0.064153	0.031939	0.03368	0.002613	0.011539	-0.00488	-0.00747	-0.00058	-0.01368	-0.00206	-0.00452	0.001011			0.017332	0.016383	0.003715	0.000338	0.006725	0.0448382	0.043593	0.0376	0.009267	0.025809	0.036502	0.017279	0.009107	-0.001	0.002659
0.016056	0.03337	0.041744	0.0638	0.031377	0.034656	0.005758	0.012791	-0.00786	-0.00828	-0.00213	-0.01606	-0.00279	-0.00496	0.001802			0.018075	0.016242	0.001979	0.00038	0.006714	0.0435951	0.04227	0.036651	0.010734	0.026901	0.038587	0.014064	0.012134	0.001113	0.00605
0.015249	0.031458	0.042441	0.064146	0.029127	0.033451	0.003122	0.014735	-0.00794	-0.00774	-0.00277	-0.01508	-0.00358	-0.00643	0.000696			0.019285	0.01661	0.003529	0.001541	0.004417	0.0457397	0.041862	0.039471	0.009514	0.024393	0.03735	0.01423	0.010015	0.000928	0.00242
0.015393	0.030535	0.043504	0.063009	0.028914	0.031768	0.004943	0.014397	-0.00492	-0.00654	-0.0058	-0.01611	-0.00375	-0.00445	0.000351			0.020135	0.017927	0.00134	0.001427	0.005733	0.0429879	0.045743	0.037044	0.010154	0.024221	0.037277	0.010937	0.012488	-0.00171	0.002625
0.013867	0.033671	0.042617	0.064921	0.030707	0.032789	0.004024	0.016675	-0.00254	-0.00564	-0.00505	-0.01481	-0.00218	-0.00706	0.000803			0.018271	0.016162	0.000786	0.002196	0.005498	0.0448252	0.045862	0.037642	0.009762	0.023376	0.034898	0.010494	0.012996	-0.00064	0.001601
0.014546	0.033311	0.044545	0.065964	0.031241	0.031992	0.005252	0.017312	-0.00323	-0.00614	-0.00367	-0.0141	-0.00309	-0.0038	0.002307			0.019317	0.018102	0.000401	0.001653	0.007277	0.0438962	0.041176	0.036992	0.010112	0.026857	0.035738	0.00605	0.012973	-0.00213	0.004575
0.012596	0.029022	0.041289	0.065982	0.02878	0.031174	0.003949	0.015203	-0.00165	-0.00834	-0.00297	-0.01524	-0.00329	-0.00529	0.003172			0.021059	0.017452	0.002565	-0.00015	0.006549	0.0438921	0.043495	0.037453	0.012625	0.027307	0.034273	0.004394	0.014455	-0.00101	0.003379
0.011334	0.030804	0.04079	0.067254	0.026672	0.032366		0.017616	-0.00064	-0.00502	-0.0062	-0.01614	-0.00363	-0.00773	0.003938			0.021353	0.015895	0.002063	0.000847	0.004531	0.0458245	0.042793	0.035593	0.012965	0.02655	0.03392	0.004384	0.012203	0.000975	0.003443
0.010788	0.030183	0.043945	0.064163	0.025176	0.031538	0.00326	0.018743	-0.00148	-0.00138	-0.00356	-0.01785	-0.00248	-0.00558	0.004812			0.020811	0.014338	0.003082	0.001634	0.005436	0.044853	0.044251	0.035652	0.012668	0.027849	0.035461	0.00624	0.01308	0.00164	0.004975
0.010114	0.034601	0.042058	0.065688	0.027161	0.033822	0.004504	0.019402	0.000228	0.001788	-0.00444	-0.01608	-0.00144	-0.00688	0.003936			0.022993	0.016149	0.002237	0.000895	0.004901	0.0456772	0.043702	0.034604	0.013507	0.026559	0.035439	0.004882	0.011504	0.001847	0.004083
0.014195	0.034073	0.041237	0.061942	0.026742	0.031557	0.005994	0.015491	-0.00069	-0.0032	-0.00185	-0.01479	-0.0005	-0.00705	0.004677			0.021922	0.016103	0.002494	-0.00068	0.005302	0.0450638	0.043583	0.03822	0.013055	0.026785	0.036303	0.004752	0.013525	-0.00089	0.004047
0.015423	0.03271	0.039129	0.061449	0.023713	0.031607	0.002541	0.018563	0.000997	-0.00509	0.001165	-0.01632	-0.00067	-0.00618	0.005128			0.020134	0.016599	0.002697	0.002379	0.004263	0.0448238	0.042166	0.037864	0.013499	0.024977	0.036056	0.002875	0.015004	0.001486	0.00289
0.018051	0.032906	0.038683	0.058262	0.024008	0.03007	0.004246	0.021865	0.001074	-0.00407	0.006965	-0.01709	-0.00194	-0.00395	0.005442			0.021011	0.014777	0.002228	0.002201	0.004571	0.045894	0.042432	0.037888	0.012098	0.022477	0.034555	0.007864	0.014864	-0.00167	0.001273
0.015811	0.032747	0.038174	0.054633	0.027568	0.028313	0.004626	0.02289	0.001495	-0.00674	0.019081	-0.01706	-0.00291	-0.00546	0.007875			0.022649	0.01535	0.002088	-0.00024	0.004212	0.04589	0.044654	0.043713	0.014239	0.024332	0.034103	0.010011	0.014025	0.00067	0.003786
0.016242	0.031187	0.037017	0.054841	0.026379	0.027841	0.004168	0.022115	0.000427	-0.00459	0.022018	-0.01772	-0.00247	-0.00537	0.006103			0.021432	0.014735	0.002975	0.000544	0.003339	0.0478054	0.04598	0.039709	0.012633	0.023558	0.032907	0.010196	0.013542	0.001208	0.001958
0.016048	0.031441	0.038522	0.055023	0.025404	0.027146	0.005106	0.021919	-0.005	-0.00189	0.029667	-0.01677	-0.00153	-0.00695	0.003884			0.021176	0.015858	0.002286	0.000492	0.003136	0.0465692	0.044712	0.038155	0.01222	0.022745	0.032459	0.010607	0.015273	-0.00049	0.003021
0.016039	0.032375	0.036654	0.057229	0.024493	0.029472	0.00434	0.021081	-0.00463	-0.00101	0.033036	-0.01777	-0.00303	-0.00491	0.006573			0.020619	0.014377	0.001651	0.001195	0.004516	0.0459032	0.044693	0.039741	0.012731	0.022486	0.032458	0.012831	0.017004	-0.00129	0.000872
0.014518	0.032705	0.035836	0.05694	0.0277	0.026585	0.005561	0.022828	0.000839	-0.00236	0.032076	-0.01701	-0.00125	-0.00212	0.007738			0.019826	0.017217	0.001395	0.002496	0.003127	0.0421043	0.041995	0.03975	0.012049	0.023501	0.031434	0.013605	0.017577	0.001114	0.004746
0.01263	0.032746	0.034163	0.058639	0.023476	0.024563	0.005445	0.023941	0.000553	-0.00443	0.033028	-0.01687	-0.00102	-0.00136	0.006348			0.021439	0.016878	0.002383	0.002318	0.003785	0.0457152	0.040714	0.038719	0.011984	0.022371	0.032372	0.015132	0.015451	0.001081	0.00314
0.011081	0.030372	0.034826	0.058933	0.02019	0.024321	0.007866	0.0254	0.000609	-0.00639	0.032194	-0.01625	0.001067	-0.0019	0.006735			0.022317	0.015614	0.002276	0.002152	0.004177	0.0436932	0.042723	0.03879	0.011497	0.022357	0.032092	0.015539	0.014607	0.003165	0.001865
0.013224	0.030469	0.036159	0.059353	0.02041	0.027022	0.008075	0.026845	-0.00071	-0.00394	0.031336	-0.01893	-0.00027	-0.00043	0.005558			0.02023	0.016318	0.002373	0.00097	0.001751	0.0441643	0.039472	0.038816	0.01199	0.023506	0.030522	0.01642	0.017252	0.001865	0.00179
0.014763	0.028238	0.035503	0.059533	0.017285	0.026792	0.005673	0.027014	0.002999	-0.00553	0.027967	-0.01828	0.000551	-0.00138	0.00559			0.021509	0.015741	0.001496	0.0005	0.00415	0.0455502	0.039455	0.040135	0.011409	0.022479	0.032299	0.017188	0.018548	0.005278	0.00149
0.015049	0.02503	0.034282	0.056061	0.016984	0.023654	0.0066	0.027854	0.002287	-0.00709	0.026858	-0.01715	0.001317	-0.00139	0.005597			0.022792	0.015309	0.001601	0.000382	0.002894	0.0438337	0.039233	0.04057	0.012944	0.02488	0.032618	0.014045	0.019569	0.003255	0.004186
0.013089	0.024982	0.035635	0.05359	0.017041	0.022775	0.01007	0.029221	0.000407	-0.00621	0.023458	-0.01859	0.001139	-0.00081	0.008416			0.021454	0.014397	0.002944	0.002631	0.001744	0.0469999	0.039467	0.038003	0.013459	0.024232	0.031785	0.010031	0.018747	0.005347	0.001791
0.015133	0.031846	0.034694	0.056572	0.014168	0.024552	0.007868	0.029759	-0.00116	-0.0076	0.020195	-0.01687	0.003485	-0.00126	0.007728			0.023521	0.013935	0.004855	0.001904	0.002169	0.0466309	0.039478	0.039695	0.015144	0.024801	0.031386	0.008467	0.019587	0.005166	0.003012
0.014554	0.033765	0.034811	0.05699	0.014281	0.023918	0.007331	0.028996	0.000414	-0.00859	0.018185	-0.01869	0.001451	-0.0019	0.010314			0.022267	0.013675	0.005274	0.000448	0.00242	0.0462603	0.039135	0.037983	0.016566	0.027461	0.032581	0.00657	0.021492	0.004361	0.004043
0.013702	0.035426	0.033488	0.056228	0.014347	0.023467	0.011636	0.029018	0.00071	-0.00745	0.017594	-0.01991	0.001888	-0.00458	0.008193			0.024149	0.014764	0.005357	-0.00084	0.002635	0.0458777	0.037799	0.036466	0.015713	0.025013	0.030534	0.009955	0.019148	0.004696	0.004511
0.01314	0.035518	0.031718	0.051979	0.014948	0.020615	0.008991	0.030215	-0.0004	-0.00824	0.014771	-0.01977	0.002499	-0.0043	0.01088			0.024462	0.013491	0.004644	0.001563	0.001779	0.0451507	0.040954	0.036467	0.018241	0.026147	0.030549	0.012356	0.017693	0.005429	0.002923
0.014342	0.039176	0.031681	0.05148	0.013779	0.022714	0.00992	0.029951	-0.00107	-0.00888	0.016366	-0.019	0.002185	-0.00419	0.01251			0.02341	0.013229	0.006894	0.001281	-0.00089	0.0461259	0.040662	0.035002	0.01863	0.024355	0.030242	0.008395	0.016431	0.003671	0.002617
0.011686	0.038453	0.029054	0.05177	0.014568	0.022043	0.009809	0.032975	-0.00153	-0.00647	0.014708	-0.01625	0.003788	-0.00645	0.011442			0.025543	0.013612	0.008044	0.00088	-0.00206	0.0467973	0.041379	0.035056	0.019426	0.025087	0.029745	0.009709	0.013147	0.007418	0.004063
0.013565	0.03886	0.028225	0.049634	0.01576	0.02123	0.010446	0.031682	-0.00049	-0.00655	0.015855	-0.00974	0.004609	-0.00463	0.011373			0.025448	0.01334	0.008004	0.001982	-0.00137	0.0465675	0.042581	0.036914	0.017845	0.026403	0.030913	0.008468	0.015585	0.006079	0.002895
0.01309	0.04232	0.026724	0.045976	0.016117	0.023809	0.013291	0.033675	0.000374	-0.00766	0.015729	-0.00834	0.003112	-0.00516	0.013524			0.02642	0.014049	0.009007	0.000415	-0.00184	0.0445896	0.037792	0.03477	0.018343	0.024604	0.029852	0.006152	0.016089	0.005402	0.001601
0.015571	0.043365	0.027438	0.047217	0.013473	0.020502	0.007867	0.029737	0.00129	-0.00805	0.011404	-0.00916	0.003188	-0.00525	0.011633			0.027007	0.012804	0.00955	0.000657	-0.00215	0.0457006	0.037287	0.033456	0.016812	0.024755	0.0305	0.006585	0.016109	0.005928	0.000452
0.015421	0.045861	0.026184	0.047508	0.014271	0.020883	0.01229	0.030461	0.002322	-0.00882	0.009396	-0.01047	0.002929	-0.00585	0.010689			0.025443	0.013401	0.010582	0.002494	-0.00334	0.0478926	0.036664	0.033838	0.018823	0.025239	0.029546	0.00774	0.016149	0.006211	0.00189
0.014598	0.043446	0.024214	0.04726	0.016884	0.02174	0.011709	0.031015	0.002752	-0.0103	0.010753	-0.00832	0.002861	-0.0044	0.011936			0.026199	0.015193	0.010211	0.002173	-0.00284	0.0469331	0.03633	0.033667	0.017463	0.02458	0.030583	0.010052	0.014954	0.006503	-0.00067
0.015224	0.045786	0.026087	0.047573	0.017633	0.021208	0.011324	0.030607	0.002074	-0.00986	0.008561	-0.01201	0.003447	-0.00536	0.011443			0.027211	0.016705	0.01304	0.003993	-0.00278	0.0476673	0.036772	0.03561	0.018493	0.025588	0.028491	0.012841	0.014946	0.005623	0.001711
0.016196	0.047243	0.023661	0.045596	0.018666	0.021463	0.014	0.029012	-0.00067	-0.00893	0.00734	-0.01168	0.00324	-0.00624	0.012191			0.026004	0.017823	0.012838	0.00404	-0.00268	0.0463106	0.037376	0.034066	0.017742	0.029456	0.027856	0.012525	0.015677	0.00424	0.000743
0.02204	0.04799	0.024597	0.04104	0.019079	0.021184	0.014595	0.029146	-0.00087	-0.00665	0.006752	-0.01295	0.00483	-0.00701	0.013864			0.025957	0.016737	0.012484	0.002457	-0.00074	0.0466799	0.03715	0.034261	0.016852	0.027795	0.027721	0.011465	0.014365	0.006414	-0.0001
0.026547	0.045317	0.027038	0.041985	0.020392	0.023385	0.01423	0.028996	-0.00014	-0.0091	0.008822	-0.0147	0.002363	-0.0072	0.011788			0.025607	0.015643	0.014282	0.003867	-0.00165	0.0463143	0.036807	0.031928	0.017388	0.025623	0.0299	0.013034	0.01743	0.007876	-0.00039
0.029948	0.046256	0.02731	0.037471	0.020953	0.020522	0.015605	0.029194	0.001833	-0.00865	0.00654	-0.01424	0.004844	-0.00632	0.010795			0.025041	0.016259	0.014481	0.004733	-0.00106	0.0462933	0.039737	0.031944	0.017847	0.026801	0.028785	0.015592	0.013389	0.010212	0.0019
0.029043	0.045503	0.026811	0.03555	0.019472	0.018217	0.016948	0.027012	0.001275	-0.0099	0.007917	-0.01438	0.003222	-0.00745	0.010937			0.024205	0.014811	0.014157	0.003018	-0.00263	0.0452794	0.038994	0.032431	0.016668	0.026024	0.029905	0.015281	0.012388	0.008115	0.00201
0.024414	0.046347	0.026474	0.03484	0.021014	0.024232	0.016105	0.027565	-0.00027	-0.00898	0.008588	-0.0152	0.004951	-0.00711	0.010676			0.023601	0.015641	0.015085	0.003683	-0.00385	0.0461019	0.038412	0.033571	0.017538	0.027315	0.029155	0.0132	0.013897	0.009267	0.000518
0.024835	0.044941	0.026772	0.0368	0.019371	0.024774	0.017237	0.025939	-0.00113	-0.00311	0.006499	-0.01587	0.004754	-0.00789	0.011087			0.023943	0.016724	0.0129	0.005051	-0.00331	0.0456141	0.037052	0.03292	0.015245	0.026391	0.028067	0.010299	0.010993	0.008714	3.66e-05
0.02341	0.041476	0.025456	0.035129	0.020808	0.023585	0.018528	0.025302	-0.00135	-0.00127	0.007313	-0.01499	0.004526	-0.0066	0.008734			0.02372	0.016042	0.015752	0.003594	-0.00213	0.045812	0.035827	0.031975	0.012406	0.027926	0.029152	0.011423	0.015703	0.01047	0.003709
0.022708	0.044034	0.023736	0.032833	0.02	0.025401	0.019628	0.024466	-0.00241	-0.0041	0.00705	-0.01526	0.002006	-0.00633	0.006973			0.02601	0.017593	0.014487	0.003229	-0.00229	0.0447523	0.034498	0.031001	0.013105	0.029289	0.029313	0.010015	0.014695	0.010128	-0.00064
0.023423	0.042291	0.024138	0.032406	0.021248	0.02635	0.018733	0.023126	-0.00326	-0.00447	0.00888	-0.01227	0.004387	-0.00574	0.009865			0.02871	0.016463	0.015904	0.003738	-0.0008	0.0458565	0.039762	0.031563	0.013003	0.027099	0.031148	0.007817	0.013225	0.00792
0.021578	0.042237	0.021631	0.03324	0.020963	0.02547	0.01795	0.022511	-0.00068	-0.00734	0.00817	-0.00942	0.004499	-0.00682	0.011635			0.028745	0.015299	0.016577	0.003511	-0.0008	0.0462054	0.037927	0.033141	0.014078	0.027153	0.028755	0.009414	0.014677	0.008243	-0.002
0.017238	0.041551	0.021198	0.032544	0.017712	0.023157	0.017775	0.022271	-0.00157	-0.00723	0.003764	-0.00595	0.003454	-0.00784	0.012737			0.027222	0.01669	0.016592	0.005829	0.000158	0.0478137	0.036776	0.033134	0.01505	0.024932	0.02918	0.005314	0.015631	0.009629	-0.00152
0.01727	0.04219	0.021716	0.030891	0.01875	0.023878	0.018207	0.018584	-0.00034	-0.00699	0.005172	-0.00666	0.002977	-0.00712	0.010625			0.02704	0.017331	0.017365	0.0073	0.002072	0.0490774	0.036448	0.031748	0.014251	0.027912	0.027066	0.002352	0.014172	0.009063	0.000239
0.017304	0.044123	0.021265	0.033495	0.018667	0.024432	0.019873	0.020609	-0.00129	-0.00561	0.002786	-0.00739	0.001972	-0.00802	0.014991			0.025315	0.016262	0.015503	0.007155	-0.00037	0.0473897	0.039171	0.030052	0.015856	0.026726	0.028202	0.003837	0.014287	0.010695	-0.0002
0.0138	0.043079	0.021152	0.035311	0.020454	0.024678	0.018991	0.022086	-0.00269	-0.00385	0.002595	-0.00822	-0.00179	-0.00793	0.015072			0.025224	0.016616	0.016578	0.006533	-0.00095	0.0518577	0.036695	0.031823	0.015641	0.026245	0.02706	0.003333	0.014082	0.009397	-0.00147
0.015015	0.04475	0.02543	0.0334	0.017262	0.023733	0.019536	0.021748	-0.00405	0.000655	0.00242	-0.00742	-0.00455	-0.00484	0.01361			0.028382	0.015969	0.015114	0.006659	0.000437	0.0500818	0.037593	0.02923	0.015943	0.025793	0.028822	0.004244	0.013743	0.00916	-0.00297
0.011756	0.048615	0.027981	0.035393	0.017562	0.024263	0.020072	0.024411	-0.00335	-0.00037	0.003655	-0.00658	0.001267	-0.00349	0.01174			0.025339	0.016229	0.016739	0.007716	0.001831	0.0481379	0.038586	0.028901	0.016275	0.027688	0.029682	0.004991	0.008305	0.011563	-0.00261
0.010889	0.048262	0.025482	0.038645	0.018749	0.023179	0.02192	0.024418	-0.00325	-0.00151	0.011158	-0.00887	0.0047	-0.00412	0.007278			0.024999	0.017239	0.015741	0.007032	0.000774	0.0504725	0.03599	0.029277	0.014764	0.025509	0.0296	0.003043	0.010083	0.009166	0.000893
0.011468	0.047373	0.025663	0.040018	0.018072	0.024263	0.022937	0.021569	-0.00613	0.001724	0.012243	-0.00845	0.006762	-0.00348	0.00648			0.02542	0.017882	0.017889	0.006619	0.001767	0.0521809	0.036836	0.030242	0.013436	0.026213	0.029035	0.004412	0.009569	0.012159	-0.00062
0.011678	0.047408	0.026434	0.040042	0.021015	0.022774	0.020857	0.021904	-0.00611	0.006422	0.009293	-0.00831	0.008757	-0.00293	0.006252			0.025731	0.016126	0.018579	0.006102	0.003673	0.0513486	0.035069	0.028536	0.012064	0.025638	0.028298	0.006461	0.012915	0.010776	-0.0021
0.011998	0.051009	0.027732	0.039624	0.019404	0.02495	0.020692	0.023151	-0.00484	0.005437	0.011803	-0.00909	0.007565	-0.00357	0.00593			0.024146	0.0157	0.018238	0.008168	0.002343	0.0505418	0.037349	0.02864	0.011977	0.026627	0.028392	0.00428	0.013643	0.012175	-0.00258
0.009014	0.049638	0.026863	0.044734	0.020329	0.026056	0.023244	0.024022	-0.00569	0.00482	0.019067	-0.00794	0.007697	-0.00407	-0.00088			0.025563	0.01707	0.018751	0.007152	0.002202	0.0504427	0.037998	0.028246	0.012535	0.025538	0.027978	0.004375	0.014666	0.013154	-0.00273
0.007542	0.051069	0.026063	0.048004	0.022663	0.023956	0.021492	0.02378	-0.00282	0.004753	0.015334	-0.00782	0.008281	-0.00456	-0.00046			0.027694	0.016055	0.018725	0.006154	-0.00025	0.0512974	0.039516	0.026466	0.012426	0.027325	0.026349	0.004991	0.012763	0.012119	-0.00443
0.007104	0.051546	0.026432	0.048932	0.020479	0.023203	0.022721	0.023835	-0.00227	0.007077	0.01685	-0.00725	0.009111	-0.00616	0.002374			0.02725	0.018197	0.018146	0.006937	-0.00073	0.0527885	0.040515	0.025853	0.011407	0.02627	0.027079	0.002467	0.011525	0.010495	-0.00544
0.008476	0.05678	0.025609	0.049958	0.02053	0.022226	0.020555	0.023978	-0.00067	0.009979	0.01425	-0.00887	0.009794	-0.00575	0.001033			0.024665	0.017372	0.017778	0.004779	0.001276	0.0547481	0.041553	0.028099	0.012183	0.027669	0.027127	0.003025	0.012001	0.01051	-0.00388
0.006555	0.056474	0.024492	0.051762	0.023627	0.022175	0.021151	0.021117	-0.00114	0.00932	0.013852	-0.00887	0.008623	-0.00658	0.001295			0.027067	0.018789	0.01635	0.004904	0.002868	0.054839	0.041212	0.028372	0.011251	0.026673	0.026586	0.003239	0.012922	0.011313	-0.00358
0.010806	0.05561	0.022328	0.051044	0.025727	0.023495	0.019723	0.021931	-0.00113	0.007725	0.01412	-0.00874	0.010193	-0.00664	-0.0004			0.028005	0.018348	0.015925	0.007456	0.002211	0.0546381	0.038407	0.029575	0.012144	0.028475	0.025039	0.005904	0.012506	0.009676	-0.00456
0.021781	0.055951	0.022087	0.052297	0.02469	0.025462	0.019105	0.021304	-0.00053	0.009699	0.014878	-0.00702	0.011693	-0.00623	-0.0031			0.027633	0.02057	0.015234	0.005717	0.000693	0.055021	0.036514	0.028996	0.011385	0.027672	0.025781	0.004207	0.010627	0.011245	-0.00178
0.021707	0.058855	0.023837	0.056469	0.028889	0.022336	0.017474	0.021442	-0.00213	0.007351	0.013591	-0.00606	0.012609	-0.00716	-0.00336			0.027697	0.019487	0.015049	0.004775	0.001816	0.053201	0.036343	0.027825	0.010943	0.028274	0.025593	0.004881	0.009415	0.009957	-0.00206
0.024853	0.057517	0.022917	0.059093	0.030941	0.022968	0.017864	0.02027	0.000437	0.010067	0.011735	-0.00723	0.01369	-0.00612	-0.00336			0.024682	0.020966	0.013612	0.00484	0.002399	0.05513	0.037964	0.029017	0.010347	0.028706	0.026482	0.005292	0.011798	0.010665	-0.00398
0.026743	0.056905	0.022448	0.057013	0.03234	0.020712	0.015908	0.018605	0.000802	0.011446	0.010299	-0.00521	0.014483	-0.00542	-0.00258			0.025841	0.01882	0.014209	0.006138	0.001479	0.0560916	0.038414	0.029519	0.009505	0.026937	0.025561	0.005018	0.007272	0.009364	-0.00112
0.02314	0.055169	0.019344	0.06067	0.031871	0.021888	0.016499	0.020273	-0.00334	0.013418	0.008537	-0.00416	0.011369	-0.00653	0.006794			0.024533	0.018811	0.014383	0.00685	0.000171	0.0536657	0.03936	0.029124	0.011062	0.027261	0.025476	0.004573	0.008113	0.010242	-0.00443
0.020332	0.05529	0.019288	0.063993	0.032657	0.023099	0.016712	0.019729	0.00034	0.010157	0.005697	-0.0038	0.011965	-0.00483	0.00999			0.025186	0.019565	0.01545	0.004774		0.0528844	0.0419	0.027373	0.011671	0.029429	0.025332	0.005042	0.007022	0.011007	-0.00222
0.020653	0.055058	0.016766	0.059664	0.033945	0.022982	0.014789	0.017556	0.00163	0.01169	0.003944	-0.00184	0.013601	-0.00507	0.014568			0.023922	0.017545	0.015202	0.004449	-0.00021	0.0539444	0.041265	0.030721	0.010606	0.028033	0.024236	0.005801	0.009444	0.011316	-0.00359
0.017739	0.053563	0.016427	0.062535	0.03071	0.022617	0.015222	0.018013	0.000901	0.014409	0.005828	-0.00046	0.014913	-0.00695	0.015477			0.021638	0.018656	0.016193	0.00511	-0.00034	0.0569987	0.040677	0.029054	0.010765	0.025955	0.024498	0.005879	0.010484	0.010731	-0.00326
0.018512	0.053665	0.01361	0.06366	0.030933	0.021504	0.017016	0.017552	0.002474	0.016682	0.005361		0.014497	-0.0073	0.017194			0.022869	0.019088	0.016262	0.003941	-0.00069	0.0568436	0.041778	0.030778	0.008861	0.028229	0.023449	0.009256	0.009376	0.008052	-0.00415
0.01709	0.055723	0.01496	0.062266	0.029881	0.023016	0.015139	0.014834	3.07e-05	0.016739	0.005024	0.00057	0.015129	-0.0064	0.015932			0.021876	0.017472	0.017303	0.005818	-0.00034	0.0554716	0.0419	0.031602	0.008944	0.029398	0.02507	0.009232	0.009969	0.008565	-0.00417
0.015825	0.057005	0.015965	0.062123	0.031558	0.021651	0.015285	0.014205	0.000802	0.014489	0.005548	0.004117	0.013645	-0.00677	0.018645			0.023443	0.01665	0.017515	0.003542	0.000636	0.0567217	0.040455	0.032502	0.010102	0.031225	0.023864	0.01054	0.009112	0.007852	-0.00213
0.016621	0.054818	0.015028	0.062068	0.028896	0.022117	0.014619	0.014085	0.000184	0.012447	0.003822	0.006729	0.016631	-0.00701	0.018552			0.021186	0.017994	0.016386	0.004755	0.001277	0.0566821	0.039517	0.030933	0.008242	0.028844	0.024496	0.010259	0.009977	0.010685	-0.0009
0.013778	0.052078	0.014098	0.063305	0.027995	0.021508	0.014782	0.015957	0.001069	0.012839	0.004401	0.004472	0.017068	-0.00981	0.0168			0.021045	0.016874	0.015616	0.004309	-0.00039	0.0565898	0.039008	0.032683	0.009451	0.030333	0.024987	0.008523	0.012001	0.009092	-0.00309
0.014461	0.051557	0.012359	0.067281	0.027712	0.022618	0.015607	0.017327	0.000572	0.013503	0.002463	0.008104	0.015443	-0.00961	0.017363			0.020431	0.016999	0.017885	0.004406	0.001168	0.0575921	0.039768	0.030077	0.009499	0.03033	0.025664	0.007847	0.011906	0.009732	-0.00313
0.014627	0.050916	0.014544	0.065557	0.027763	0.018952	0.015912	0.017913	-0.0006	0.011468	0.002112	0.009626	0.018288	-0.00826	0.017284			0.018643	0.018123	0.018486	0.004938	0.00039	0.0580208	0.041599	0.028648	0.010794	0.032838	0.024175	0.007693	0.012634	0.009769	-0.00116
0.013575	0.052847	0.014842	0.068859	0.024672	0.016059	0.014892	0.016546	-0.00389	0.012765	-0.00029	0.008767	0.016805	-0.00767	0.016173			0.019723	0.019357	0.017156	0.001936	0.000263	0.0598446	0.045201	0.030611	0.010024	0.03109	0.022882	0.007947	0.013816	0.009639	-0.00014
0.012772	0.052917	0.011797	0.069671	0.024059	0.019134	0.014337	0.016195	-0.00388	0.011932	0.000591	0.012764	0.016847	-0.00785	0.017679			0.018613	0.019973	0.017656	0.001924	-0.00135	0.0588732	0.042861	0.02828	0.011194	0.03101	0.023359	0.005438	0.011596	0.008806	-0.00243
0.011864	0.050964	0.013791	0.07245	0.024761	0.018676	0.010581	0.01788	-0.0029	0.013184	-0.00155	0.012643	0.016876	-0.00839	0.019172			0.019713	0.019798	0.020486	-0.00175	-0.00143	0.0603219	0.042511	0.029794	0.011611	0.029418	0.022178	0.004584	0.012524	0.008498	-0.00341
0.01096	0.051638	0.011744	0.071118	0.028349	0.019411	0.010619	0.019287	-0.0038	0.008327	-0.00226	0.012391	0.016032	-0.0077	0.021527			0.016949	0.020416	0.02129	0.001299	0.001914	0.0616976	0.043533	0.02858	0.009186	0.029772	0.021348	0.005101	0.011117	0.006243	-0.00238
0.011249	0.050863	0.01427	0.070092	0.027441	0.018736	0.01047	0.020678	-0.00505	0.006626	0.000175	0.010884	0.017984	-0.00945	0.020626			0.016052	0.020899	0.022063	0.005278	0.001872	0.0603342	0.040583	0.028791	0.009772	0.031121	0.021501	0.012272	0.010394	0.009429	-0.00193
0.010226	0.049873	0.015818	0.070483	0.026434	0.018157	0.01035	0.020185	-0.01029	0.004696	0.001016	0.010301	0.017522	-0.00994	0.02083			0.018323	0.020717	0.019602	0.008342	0.004343	0.0579626	0.043474	0.029868	0.009514	0.031691	0.022016	0.010044	0.012648	0.009379	-0.00212
0.012386	0.050165	0.016961	0.069858	0.027247	0.016013	0.00945	0.020119	-0.01313	0.009041	0.001346	0.009568	0.018248	-0.00984	0.021081			0.016553	0.019194	0.019657	0.009077	0.0057	0.057782	0.041472	0.027182	0.008609	0.035127	0.021409	0.008825	0.010843	0.007239	-0.00237
0.01518	0.050973	0.016672	0.068266	0.026914	0.016118	0.008423	0.021899	-0.01309	0.010882	-0.00242	0.010104	0.018933	-0.00939	0.021506			0.014843	0.021094	0.020141	0.011012	0.006157	0.0566681	0.040948	0.026375	0.008129	0.031942	0.020136	0.007979	0.011591	0.009108	-0.00117
0.018985	0.051869	0.015149	0.06786	0.027924	0.017768	0.009129	0.022708	-0.01362	0.008937	-0.00302	0.011507	0.018161	-0.0104	0.020645			0.013387	0.020328	0.022853	0.012667	0.005825	0.0571138	0.042747	0.028175	0.009466	0.031382	0.01904	0.008753	0.013811	0.008506	-0.00078
0.022118	0.050092	0.016962	0.070674	0.026138	0.016054	0.008416	0.023691	-0.01644	0.011363	-0.00065	0.009817	0.017814	-0.00814	0.022967			0.01068	0.019658	0.02077	0.010229	0.005462	0.058627	0.039279	0.030381	0.008992	0.032323	0.018995	0.011417	0.012435	0.009157	-0.00255
0.01467	0.05005	0.017335	0.071864	0.025321	0.01674	0.008047	0.023985	-0.01492	0.009727	-0.00251	0.009132	0.017246	-0.00928	0.021667			0.012014	0.017104	0.019869	0.01168	0.006909	0.0595682	0.037414	0.027936	0.008703	0.033599	0.018986	0.011645	0.012298	0.009242	-0.00295
0.01536	0.05212	0.019142	0.071205	0.023771	0.018988	0.007309	0.024707	-0.00948	0.007207	0.000324	0.009031	0.017047	-0.0079	0.022435			0.01215	0.015954	0.019097	0.009824	0.004616	0.0622966	0.040885	0.030015	0.007251	0.03189	0.020331	0.010869	0.012769	0.00999	-0.00368
0.013782	0.051842	0.016714	0.071495	0.021483	0.020471	0.005152	0.025865	-0.00788	0.006151	-0.00168	0.011444	0.017178	-0.00874	0.020277			0.013728	0.016494	0.019522	0.009092	0.005927	0.0623486	0.04121	0.028186	0.007064	0.030755	0.018004	0.011949	0.012761	0.009347	-0.00214
0.012327	0.050987	0.015673	0.073427	0.022589	0.022646	0.006785	0.02737	-0.00592	0.00667	-0.00128	0.011478	0.018711	-0.00835	0.022052			0.01426	0.017131	0.018803	0.008766	0.003982	0.0623717	0.041917	0.027357	0.006215	0.028645	0.018357	0.011235	0.014533	0.009218	-0.00159
0.013929	0.053759	0.018434	0.068323	0.021075	0.023204	0.00592	0.03051	-0.00735	0.008691	-0.00234	0.010204	0.016701	-0.00935	0.018286			0.010836	0.016532	0.020123	0.009967	0.004281	0.0601223	0.041988	0.02797	0.005727	0.029687	0.019049	0.009746	0.012718	0.009369	-0.00138
0.01159	0.05287	0.018943	0.068541	0.02037	0.023263	0.004377	0.029596	-0.01061	0.008016	-0.001	0.008974	0.016873	-0.0078	0.020137			0.009254	0.016842	0.020251	0.009253	0.003879	0.0605239	0.043193	0.026405	0.00627	0.026948	0.020456	0.010124	0.012994	0.009176	-0.00175
0.011305	0.054758	0.019046	0.066984	0.019308	0.023508	0.004643	0.030971	-0.0082	0.006739	-0.00233	0.006921	0.01615	-0.00752	0.022393			0.010968	0.016639	0.016472	0.008075	0.003882	0.0603705	0.04233	0.027831	0.005651	0.026921	0.019691	0.010642	0.012477	0.010629	0.000179
0.012367	0.053461	0.018273	0.065341	0.019225	0.021444	0.006277	0.03346	-0.00932	0.005674	-0.00277	0.008794	0.016768	-0.00872	0.019354			0.009947	0.016859	0.017797	0.008651	0.005143	0.0617106	0.040979	0.026171	0.005245	0.028788	0.019664	0.011937	0.009645	0.013006	-0.00046
0.012612	0.055904	0.017605	0.064476	0.02427	0.023447	0.003325	0.033403	-0.01044	0.006718	-0.00346	0.007393	0.017596	-0.0094	0.01904			0.012129	0.016664	0.015645	0.011586	0.004419	0.0611007	0.040559	0.025776	0.003646	0.028167	0.019676	0.013029	0.012022	0.013575	0.001315
0.011852	0.053338	0.017221	0.062866	0.021624	0.026732	0.002351	0.034152	-0.01085	0.010332	-0.00031	0.006555	0.01841	-0.00917	0.017856			0.013053	0.019314	0.017066	0.010286	0.002647	0.061823	0.041821	0.025845	0.004729	0.028317	0.018998	0.012651	0.013881	0.010466	0.005286
0.01162	0.051449	0.017354	0.059041	0.02273	0.025834	0.003391	0.037792	-0.01249	0.012665	0.000317	0.007059	0.018013	-0.0087	0.01762			0.011208	0.015778	0.016705	0.011416	0.001788	0.0589576	0.041407	0.028574	0.002837	0.026969	0.01824	0.014325	0.011645	0.012938	0.003447
0.017957	0.05276	0.016413	0.060159	0.022499	0.026697	0.006017	0.038757	-0.01205	0.010658	-0.00159	0.005225	0.016898	-0.01077	0.016178			0.011655	0.015107	0.017018	0.012982	0.002631	0.0621204	0.038299	0.02945	0.001846	0.028714	0.016289	0.015042	0.012622	0.011136	0.002259
0.02431	0.053411	0.015531	0.057685	0.020523	0.024465	0.004906	0.039368	-0.01212	0.008982	-0.00447	0.007379	0.018506	-0.00922	0.016248			0.01018	0.016462	0.016004	0.013133	0.002571	0.0633213	0.038868	0.027579	0.000935	0.029022	0.01418	0.014483	0.014039	0.009014	0.002113
0.026653	0.054839	0.014832	0.055577	0.023589	0.02618	0.005443	0.041334	-0.0099	0.007208	-0.00271	0.007501	0.021909	-0.01058	0.016071			0.009329	0.016543	0.016476	0.014668	0.002998	0.0608157	0.039635	0.026854	-0.001	0.028307	0.013602	0.013335	0.011743	0.012287	0.001928
0.026735	0.055204	0.015736	0.052758	0.023826	0.026061	0.004294	0.042957	-0.01082	0.009285	-0.00452	0.006493	0.019964	-0.00991	0.01953			0.00954	0.017523	0.017476	0.011435	0.002559	0.0633014	0.041861	0.025512	-0.00087	0.028161	0.012234	0.012819	0.011514	0.012036	0.003461
0.025949	0.055685	0.015625	0.05421	0.025288	0.027418	0.004306	0.042963	-0.00729	0.009265	-0.00519	0.00574	0.018355	-0.00974	0.019382			0.008907	0.016625	0.018865	0.013547	0.001977	0.0584554	0.041995	0.030227	-0.00321	0.027287	0.012018	0.01354	0.01258	0.009945	0.004175
0.026564	0.05749	0.01508	0.052042	0.022141	0.025208	0.007348	0.045771	-0.00799	0.01123	-0.00463	0.00486	0.019825	-0.01078	0.020862			0.008195	0.016208	0.018603	0.013751	0.001803	0.0605914	0.041619	0.032241	-0.00191	0.026636	0.009309	0.013201	0.013719	0.012655	0.002565
0.024633	0.05596	0.014617	0.052789	0.022811	0.023856	0.003805	0.045169	-0.01032	0.005959	-0.00073	0.005557	0.017697	-0.01073	0.019489			0.005255	0.015758	0.017814	0.013863	0.003786	0.0619146	0.04052	0.027254	-0.00263	0.026796	0.011027	0.01288	0.012998	0.010144	0.002949
0.025475	0.053866	0.015363	0.051258	0.023066	0.023684	0.007207	0.046336	-0.00948	0.006761	-0.00365	0.003705	0.014721	-0.00937	0.018703			0.005092	0.014546	0.018611	0.013219	0.00159	0.0612045	0.040452	0.029684	-0.00115	0.022841	0.009628	0.013712	0.013567	0.009926	0.002504
0.027515	0.05505	0.016577	0.055473	0.023938	0.022826	0.005464	0.046095	-0.01063	0.007964	-0.00375	0.002633	0.016682	-0.01143	0.02084			0.00569	0.015066	0.018847	0.013198	0.001412	0.0605046	0.040006	0.028426	0.000975	0.02318	0.00999	0.011376	0.011086	0.012998	0.004145
0.025304	0.053617	0.012419	0.051731	0.023071	0.024909	0.006847	0.044803	-0.01064	0.011023	-0.0052	0.003048	0.018352	-0.01076	0.021162			0.004739	0.013594	0.020126	0.015325	0.000731	0.0617005	0.036977	0.028967	0.001144	0.024825	0.012629	0.012858	0.011063	0.011108	0.00427
0.019263	0.052467	0.012235	0.049723	0.022611	0.024662	0.005872	0.045723	-0.00906	0.013326	-0.00501	0.00513	0.018621	-0.01177	0.020979			0.00392	0.014526	0.019338	0.013039	-0.00207	0.0651298	0.038616	0.025627	0.002402	0.024272	0.009731	0.012739	0.011823	0.01177	0.001979
0.021769	0.052789	0.01173	0.045941	0.018907	0.024852	0.00635	0.048046	-0.00845	0.015729	-0.00549	0.006658	0.017468	-0.01109	0.020155			0.004045	0.014754	0.019057	0.013837	-0.00161	0.0635508	0.039605	0.028235	0.002252	0.023151	0.007763	0.01452	0.014678	0.01048	0.002219
0.020344	0.051589	0.013569	0.047368	0.019549	0.024535	0.00668	0.047096	-0.00993	0.016498	-0.00347	0.005607	0.014807	-0.01125	0.019765			0.003434	0.014945	0.016914	0.012624	-0.00065	0.0618513	0.040765	0.025892	0.002719	0.022426	0.008452	0.014199	0.013608	0.011045	0.002334
0.020028	0.053627	0.010578	0.050978	0.019607	0.026044	0.008281	0.04715	-0.00814	0.017224	-0.0056	0.006799	0.014177	-0.01014	0.020762			-0.00039	0.014128	0.015966	0.012111	-0.00094	0.0619627	0.037338	0.023115	0.001436	0.020815	0.009936	0.014377	0.01465	0.008746	0.007747
0.019927	0.055825	0.01027	0.047905	0.019016	0.024279	0.007987	0.047788	-0.00948	0.015563	-0.00602	0.008741	0.012593	-0.01144	0.020078			0.000147	0.016031	0.015469	0.011335	-0.001	0.0591787	0.036879	0.023223	0.001217	0.022888	0.012126	0.013628	0.012399	0.013769	0.00572
0.020341	0.053851	0.010469	0.04575	0.018019	0.024949	0.010744	0.049174	-0.00855	0.021562	-0.006	0.007402	0.012543	-0.01053	0.019811			-0.00028	0.015342	0.017177	0.011554	-0.00066	0.0596702	0.037252	0.025582	0.000875	0.021437	0.010715	0.012199	0.012769	0.011352	0.00586
0.025271	0.053922	0.011179	0.046485	0.01372	0.027001	0.009445	0.049886	-0.00873	0.020914	-0.00665	0.007198	0.014806	-0.01031	0.019217			-0.00024	0.015629	0.016265	0.012546	-0.00139	0.0601567	0.033931	0.02346	0.002228	0.021783	0.011669	0.007236	0.01647	0.009989	0.00566
0.025425	0.052393	0.010838	0.045844	0.015673	0.025268	0.007288	0.047879	-0.00896	0.024424	-0.00636	0.010024	0.013972	-0.01009	0.016354			0.000773	0.016572	0.014495	0.012672	-0.0016	0.0599049	0.034231	0.022237	0.003878	0.022561	0.010351	0.007996	0.016986	0.01169	0.007433
0.026811	0.052422	0.009782	0.045209	0.015829	0.025109	0.009774	0.049042	-0.00921	0.024244	-0.00415	0.011623	0.014305	-0.01272	0.016472			0.001369	0.015037	0.016001	0.012185	-0.00203	0.0577964	0.032093	0.024076	0.002306	0.022009	0.011951	0.009225	0.015049	0.014512	0.006878
0.025651	0.051466	0.007843	0.043963	0.015527	0.024602	0.0094	0.046194	-0.01035	0.026282	-0.00817	0.010417	0.015266	-0.01228	0.01613			0.002382	0.014897	0.015161	0.01326	-0.0033	0.0575802	0.032711	0.023634	0.003501	0.024259	0.012018	0.00941	0.014603	0.014377	0.005529
0.022789	0.05304	0.007316	0.044624	0.018141	0.026293	0.009311	0.04591	-0.0073	0.029962	-0.00628	0.010085	0.013314	-0.01161	0.016965			0.00297	0.015952	0.01481	0.014962	-0.00235	0.0586267	0.031532	0.023644	0.003098	0.02226	0.01118	0.009962	0.012683	0.011131	0.005237
0.021422	0.051802	0.006674	0.045908	0.018838	0.027776	0.009411	0.046507	-0.01028	0.033139	-0.00698	0.007989	0.014628	-0.01169	0.014574			0.003075	0.014462	0.014361	0.014407	-0.00334	0.0576722	0.032147	0.025448	0.002099	0.02119	0.010761	0.010598	0.013511	0.013078	0.007288
0.020729	0.051328	0.004695	0.04359	0.015709	0.027536	0.008508	0.044248	-0.00855	0.035379	-0.00492	0.010149	0.014304	-0.01226	0.013391			0.005735	0.014105	0.013995	0.015159	-0.00343	0.0569418	0.033846	0.023831	0.003558	0.022276	0.011748	0.011044	0.014795	0.01241	0.006544
0.019645	0.052244	0.004369	0.045038	0.017028	0.024829	0.005415	0.047525	-0.01567	0.033862	-0.00166	0.009802	0.015527	-0.01066	0.013903			0.006839	0.013953	0.014731	0.015685	-0.00236	0.0590423	0.033391	0.021671	0.002723	0.020774	0.011789	0.013119	0.014001	0.014751	0.006152
0.019861	0.050159	0.005112	0.044984	0.018629	0.024904	0.007863	0.045312	-0.01657	0.032296	0.003661	0.005998	0.014429	-0.00783	0.014532			0.00563	0.013845	0.014843	0.017634	-0.00315	0.0572172	0.034031	0.023356	0.004162	0.020753	0.011198	0.012452	0.014254	0.012305	0.008055
0.019181	0.052106	0.002173	0.044361	0.02272	0.022931	0.008594	0.044644	-0.01457	0.03407	0.007023	0.005973	0.01609	-0.00354	0.014433			0.004071	0.014767	0.013755	0.015545	-0.00279	0.0573133	0.02964	0.022124	0.004007	0.020525	0.010075	0.013658	0.015042	0.014022	0.00863
0.017395	0.051852	0.004545	0.042468	0.021485	0.024672	0.007902	0.045438	-0.01344	0.031329	0.013618	0.004949	0.016343	-0.00311	0.013971			0.002048	0.014036	0.013337	0.015117	-0.0013	0.0558837	0.031825	0.02357	0.006252	0.02102	0.011641	0.01377	0.014685	0.01348	0.009098
0.014826	0.051035	0.00378	0.040723	0.019896	0.025274	0.008287	0.043234	-0.0145	0.030709	0.010168	0.0058	0.015948	-0.00238	0.012984			0.001481	0.016198	0.012866	0.016419	0.000143	0.0555673	0.030159	0.020505	0.006906	0.020748	0.012068	0.014779	0.013202	0.013621	0.006621
0.015546	0.049324	0.006066	0.040965	0.024033	0.025326	0.006019	0.041762	-0.01558	0.02982	0.012186	0.009064	0.014786	-0.00425	0.012708			0.000871	0.015424	0.01387	0.015571	-0.00073	0.0556889	0.031038	0.022997	0.006738	0.018815	0.012182	0.014922	0.011215	0.014962	0.009527
0.017769	0.04878	0.005422	0.04269	0.022253	0.025983	0.006349	0.040732	-0.01665	0.030986	0.011416	0.010507	0.015267	-0.00486	0.013145			0.002782	0.015294	0.013086	0.015375	-0.00096	0.0522023	0.030485	0.022021	0.00864	0.022098	0.011945	0.015441	0.013444	0.014815	0.010462
0.013444	0.047307	0.006244	0.04219	0.023205	0.026499	0.005492	0.040417	-0.01828	0.029802	0.016802	0.008847	0.017053	-0.00763	0.015217			0.003603	0.016914	0.014383	0.014476	-0.00139	0.0551955	0.030707	0.023544	0.007985	0.02147	0.01218	0.016439	0.014295	0.013358	0.008463
0.014839	0.049365	0.004514	0.040095	0.024047	0.023736	0.007925	0.04149	-0.01957	0.029938	0.027501	0.008242	0.01511	-0.00686	0.014394			0.003612	0.015436	0.013628	0.014407	-0.00147	0.0550743	0.032656	0.021944	0.008939	0.022635	0.011599	0.018696	0.016109	0.013381	0.008233
0.012645	0.046031	0.004178	0.037888	0.024452	0.02476	0.006775	0.041598	-0.01969	0.028728	0.030015	0.005477	0.015613	-0.00666	0.012729			0.004912	0.016266	0.012751	0.012949	-0.00168	0.0568065	0.030785	0.023819	0.006916	0.021087	0.011565	0.017351	0.018696	0.011302	0.007941
0.010763	0.046629	0.003924	0.036464	0.024412	0.025448	0.007135	0.040295	-0.01964	0.028141	0.037129	0.002462	0.011927	-0.00506	0.0147			0.002036	0.015746	0.012972	0.013371	-0.00139	0.0582366	0.028335	0.021767	0.007275	0.022057	0.010696	0.019059	0.016457	0.014228	0.006873
0.012432	0.045707	0.00484	0.036432	0.026314	0.025274	0.007745	0.0396	-0.02341	0.027701	0.03843	0.005575	0.01477	-0.005	0.013209			0.002067	0.015877	0.012848	0.013928	-0.00201	0.0587349	0.029369	0.021256	0.00601	0.02028	0.008024	0.01891	0.018667	0.01583	0.008696
0.010444	0.045112	0.006819	0.03492	0.026231	0.026898	0.009057	0.039954	-0.0237	0.026717	0.041716	0.005275	0.015379	-0.00384	0.012224			0.000389	0.015516	0.013221	0.015722	-0.00318	0.0584865	0.030732	0.018503	0.006285	0.022299	0.006391	0.019292	0.017747	0.01717	0.008777
0.012191	0.046983	0.007008	0.030743	0.025295	0.02529	0.006658	0.038634	-0.01782	0.028803	0.04362	0.006949	0.014266	-0.00596	0.012889			0.002678	0.017464	0.010594	0.015501	-0.00156	0.0573131	0.030849	0.019913	0.006341	0.025413	0.005264	0.019132	0.018003	0.016308	0.008595
0.015135	0.043929	0.004123	0.03307	0.026331	0.026803	0.006975	0.03786	-0.01534	0.02274	0.042131	0.005584	0.013538	-0.00657	0.011523			0.001265	0.016691	0.011729	0.016053	-0.00317	0.0599804	0.029551	0.019021	0.006408	0.024418	0.006152	0.01728	0.016571	0.015924	0.008657
0.014064	0.041897	0.002057	0.034254	0.028949	0.025408	0.00563	0.037945	-0.01755	0.024203	0.038506	0.008558	0.014621	-0.00725	0.011223			0.003007	0.015795	0.012965	0.016613	-0.00312	0.0567093	0.03073	0.020131	0.006637	0.027245	0.004715	0.0174	0.017835	0.013698	0.008831
0.013209	0.040422	0.002886	0.031608	0.02881	0.027778	0.006511	0.039432	-0.01872	0.027065	0.036869	0.008504	0.016268	-0.00767	0.014173			0.000501	0.015475	0.012558	0.014534	-0.0041	0.0583312	0.031328	0.020386	0.005705	0.025476	0.003141	0.018491	0.015332	0.016975	0.010523
0.014967	0.038842	0.006407	0.03166	0.026918	0.025424	0.00876	0.036327	-0.01907	0.028719	0.032939	0.013518	0.015599	-0.00587	0.012879			0.001808	0.015976	0.013357	0.016872	-0.00253	0.0559512	0.031062	0.020563	0.007434	0.026681	0.003326	0.017194	0.017472	0.016171	0.008359
0.012791	0.04173	0.006958	0.030103	0.026912	0.024702	0.008217	0.035043	-0.01941	0.029397	0.033228	0.016475	0.01673	-0.00708	0.012502			0.000864	0.014774	0.011049	0.017286	-0.00257	0.059445	0.029838	0.020809	0.006542	0.026161	0.004083	0.017582	0.017795	0.017898	0.00857
0.012063	0.044643	0.007056	0.030689	0.025414	0.024825	0.006808	0.036174	-0.02036	0.027254	0.030822	0.016575	0.016658	-0.00792	0.010973			0.001279	0.016734	0.012104	0.017747	-0.00203	0.0593289	0.030126	0.018499	0.005831	0.026797	0.004262	0.017157	0.01893	0.01684	0.009128
0.012233	0.042126	0.006751	0.029395	0.024952	0.024034	0.008675	0.034339	-0.01984	0.02585	0.030649	0.01706	0.01413	-0.00601	0.012701			0.000724	0.016251	0.009383	0.017748	-0.00332	0.0575633	0.032708	0.019515	0.007016	0.027428	0.004925	0.017153	0.022623	0.015993	0.009003
0.012834	0.045422	0.006895	0.029682	0.025215	0.026789	0.007491	0.035094	-0.01952	0.025933	0.028793	0.01711	0.016792	-0.00611	0.012501			0.000906	0.014892	0.008303	0.018798	-0.00406	0.0620058	0.030566	0.020192	0.006381	0.029574	0.00647	0.01537	0.022231	0.014515	0.004796
0.016094	0.04204	0.005854	0.025763	0.025068	0.025254	0.008011	0.033222	-0.02058	0.026356	0.027909	0.014905	0.015972	-0.00618	0.01184			0.000319	0.014877	0.008693	0.019153	-0.00516	0.0606321	0.030887	0.020501	0.00633	0.028704	0.004261	0.016908	0.019975	0.020146	0.007138
0.015915	0.04308	0.005663	0.028588	0.025199	0.024765	0.00826	0.031997	-0.0215	0.02121	0.029088	0.007211	0.016869	-0.00593	0.009997			6.68e-05	0.014741	0.009621	0.019701	-0.00655	0.0593451	0.032878	0.021925	0.004781	0.03217	0.008088	0.016407	0.021069	0.019683	0.00881
0.014765	0.045228	0.00552	0.029532	0.028565	0.024504	0.010708	0.031701	-0.02105	0.020122	0.030216	0.009989	0.017456	-0.00607	0.011202			-0.00158	0.015267	0.0104	0.01857	-0.00519	0.0585468	0.031376	0.018936	0.005405	0.033534	0.007303	0.016996	0.021701	0.021247	0.005382
0.015001	0.045497	0.002416	0.028206	0.026152	0.024475	0.009911	0.030133	-0.01953	0.021329	0.026472	0.014348	0.019014	-0.00671	0.011687			0.000101	0.013924	0.010939	0.018804	-0.00463	0.0593336	0.031452	0.021253	0.005924	0.031984	0.008743	0.017684	0.021499	0.019851	0.006524
0.01498	0.04747	0.005112	0.025335	0.025913	0.021151	0.005954	0.028814	-0.01904	0.023122	0.026242	0.011792	0.018493	-0.00676	0.011306			-0.00099	0.013198	0.00981	0.017979	-0.0048	0.0595282	0.029292	0.019082	0.003725	0.03217	0.007962	0.017612	0.023519	0.019852	0.007356
0.015903	0.047533	0.007807	0.024045	0.024698	0.022515	0.010568	0.028749	-0.01707	0.019006	0.027215	0.015813	0.017611	-0.00767	0.013208			-0.00093	0.012315	0.010856	0.016646	-0.00376	0.0591185	0.02785	0.018869	0.003094	0.032896	0.004952	0.017683	0.024137	0.019879	0.007643
0.016584	0.046265	0.008328	0.023953	0.024987	0.024618	0.009331	0.028211	-0.01339	0.019596	0.028574	0.018626	0.018843	-0.00678	0.010473			-0.00094	0.012998	0.009786	0.018123	-0.00395	0.0607981	0.028045	0.016442	0.003117	0.034221	0.006676	0.016426	0.022788	0.021336	0.007287
0.014266	0.047858	0.006278	0.022952	0.024629	0.024606	0.01148	0.027639	-0.00501	0.017263	0.028239	0.017479	0.017566	-0.00563	0.010662			-0.00118	0.013509	0.010699	0.016661	-0.00406	0.0583553	0.02866	0.01568	0.005282	0.034649	0.006595	0.016489	0.022546	0.021037	0.005873
0.014808	0.046461	0.005405	0.021635	0.023337	0.024542	0.010759	0.028461	-0.00342	0.018161	0.027371	0.016684	0.017138	-0.00608	0.013529			-0.00038	0.012673	0.010849	0.015713	-0.00475	0.0598363	0.026795	0.019149	0.006109	0.034816	0.007126	0.016219	0.025119	0.023302	0.007306
0.015465	0.0469	0.004035	0.020691	0.02374	0.023344	0.01148	0.026474	-0.00365	0.017868	0.023846	0.014473	0.017942	-0.00733	0.012424			-0.00358	0.011675	0.008674	0.017015	-0.00493	0.060411	0.025633	0.018477	0.002389	0.035044	0.006812	0.016729	0.025077	0.024582	0.003775
0.013527	0.047295	0.004744	0.020167	0.024201	0.022635	0.010832	0.025535	-0.00543	0.016706	0.022683	0.01634	0.016437	-0.00629	0.013239			-0.00079	0.009575	0.010661	0.017924	-0.00544	0.0574098	0.027224	0.018591	0.001708	0.034555	0.007117	0.016022	0.026732	0.021959	0.006602
0.012847	0.045905	0.00534	0.020014	0.023626	0.02462	0.011261	0.024144	-0.00622	0.015473	0.023213	0.017152	0.017064	-0.00713	0.013257			-0.00136	0.009287	0.009238	0.020484	-0.00502	0.0585785	0.026379	0.016571	0.004176	0.032959	0.006059	0.015224	0.025736	0.020557	0.006361
0.012693	0.04836	0.004088	0.017403	0.022331	0.024414	0.00917	0.023924	-0.00686	0.017993	0.024227	0.019154	0.018863	-0.00716	0.013789			-0.00062	0.008318	0.010522	0.020915	-0.00623	0.0575273	0.027013	0.018293	0.005713	0.032878	0.006929	0.014727	0.028238	0.022074	0.003543
0.011981	0.043527	0.004213	0.017645	0.020605	0.021569	0.010366	0.025454	-0.00848	0.016108	0.023169	0.018185	0.01775	-0.00628	0.011727			0.000192	0.007753	0.007763	0.021315	-0.00528	0.0591135	0.029291	0.019111	0.007469	0.035139	0.006878	0.013966	0.025807	0.022936	0.006804
0.01306	0.041835	0.005893	0.017813	0.021088	0.023189	0.00934	0.026198	-0.00721	0.015905	0.024343	0.01862	0.016389	-0.00667	0.011891			6.44e-05	0.012054	0.0083	0.021789	-0.00578	0.0587667	0.02898	0.014981	0.006837	0.034998	0.007071	0.013777	0.028481	0.02306	0.004474
0.012308	0.042164	0.007865	0.015228	0.020367	0.022311	0.009152	0.025187	-0.00874	0.017255	0.022654	0.018693	0.016494	-0.00516	0.009985			-0.00066	0.011927	0.006916	0.02101	-0.00605	0.0575611	0.027682	0.017805	0.007844	0.033458	0.006575	0.012436	0.028767	0.021636	0.006938
0.01339	0.043548	0.011157	0.016585	0.022712	0.022566	0.01034	0.023163	-0.00787	0.016562	0.020053	0.019623	0.018456	-0.00623	0.010062			0.000397	0.012482	0.005792	0.022604	-0.00669	0.057664	0.025565	0.017012	0.007951	0.0336	0.006812	0.011978	0.02972	0.021645	0.005692
0.010798	0.040126	0.009853	0.01742	0.019254	0.021523	0.007876	0.022499	-0.00923	0.016489	0.020597	0.020212	0.018283	-0.0058	0.011065				0.011248	0.007533	0.019722	-0.00552	0.0585204	0.02576	0.017066	0.010676	0.033793	0.008519	0.009388	0.030256	0.02079	0.006263
0.01045	0.040855	0.011691	0.01613	0.019502	0.021369	0.008476	0.022899	-0.01063	0.013403	0.018374	0.015259	0.017251	-0.00624	0.009813			0.002492	0.013477	0.007946	0.022327	-0.00502	0.0583382	0.027095	0.016807	0.013776	0.03582	0.006578	0.009328	0.029053	0.021823	0.006084
0.011994	0.04322	0.012807	0.01641	0.019554	0.021123	0.008903	0.023306	-0.01074	0.015929	0.017887	0.016355	0.017556	-0.00567	0.007989			0.002417	0.015198	0.006664	0.019738	-0.00404	0.058453	0.025316	0.015697	0.012391	0.035666	0.007867	0.006281	0.030302	0.024505	0.006909
0.010761	0.040719	0.012296	0.018057	0.0163	0.020773	0.010372	0.024142	-0.01284	0.020787	0.01847	0.014557	0.017906	-0.00392	0.010264			-0.00017	0.013863	0.005694	0.020777	-0.00449	0.0558116	0.025069	0.016224	0.012815	0.034655	0.006443	0.003813	0.030142	0.026019	0.006941
0.011213	0.038604	0.014784	0.022317	0.015272	0.021203	0.010372	0.024236	-0.00918	0.023419	0.015461	0.016248	0.017958	-0.0044	0.01038			0.000771	0.013297	0.005398	0.017582	-0.00511	0.0564186	0.0264	0.016764	0.01185	0.035938	0.007162	0.003749	0.03199	0.02505	0.008029
0.011086	0.039593	0.012973	0.024197	0.016102	0.021319	0.009426	0.021593	-0.0102	0.025221	0.014929	0.01402	0.017317	-0.00573	0.009108			0.000802	0.012159	0.005607	0.019186	-0.00591	0.054159	0.025223	0.015013	0.011219	0.036065	0.007709	0.00575	0.032768	0.02266	0.00654
0.012024	0.039444	0.011836	0.024314	0.016715	0.021322	0.008586	0.021773	-0.00734	0.024208	0.014939	0.017308	0.01932	-0.00316	0.010246			0.001766	0.014786	0.006209	0.017218	-0.0057	0.0546778	0.025224	0.016423	0.010755	0.036417	0.006756	0.007217	0.032858	0.023243	0.009307
0.011554	0.040489	0.013644	0.023854	0.013196	0.022402	0.00874	0.019904	-0.00895	0.025045	0.015868	0.016942	0.018633	-0.00484	0.009208			0.000495	0.013085	0.005668	0.015341	-0.00483	0.0561248	0.026683	0.013806	0.010438	0.03694	0.005701	0.008446	0.032319	0.023826	0.009869
0.012686	0.039191	0.012052	0.025426	0.011057	0.021289	0.010203	0.020587	-0.00886	0.025679	0.015264	0.017895	0.019985	-0.00347	0.007869			0.001401	0.01466	0.004767	0.016872	-0.00517	0.0576482	0.031564	0.014354	0.00847	0.033729	0.005635	0.008176	0.032617	0.023196	0.012865
0.010936	0.038594	0.011764	0.026755	0.012533	0.020227	0.012095	0.020202	-0.01225	0.025557	0.013411	0.016005	0.021309	-0.00311	0.009842			0.001521	0.015159	0.005691	0.016732	-0.00395	0.0549288	0.028325	0.015301	0.008423	0.034576	0.008041	0.007391	0.033656	0.024751	0.009294
0.011096	0.040485	0.012176	0.025908	0.013566	0.019271	0.010003	0.019891	-0.01119	0.021226	0.014044	0.015102	0.020442	-0.00198	0.008798			-0.00139	0.014929	0.005748	0.015082	-0.00448	0.0569579	0.029335	0.016408	0.008156	0.037855	0.006991	0.008029	0.031667	0.020891	0.012688
0.008078	0.040139	0.011585	0.024771	0.013486	0.018535	0.010224	0.018848	-0.01155	0.018605	0.012973	0.014134	0.022427	-0.00293	0.00866			-0.00248	0.016857	0.006454	0.015894	-0.0025	0.0548257	0.027255	0.013177	0.009025	0.036329	0.008308	0.007157	0.033522	0.022704	0.011673
0.007271	0.043254	0.011683	0.02787	0.015299	0.018552	0.009825	0.018368	-0.01156	0.019689	0.012415	0.01433	0.022495	-0.00284	0.009215			-0.00133	0.017834	0.006427	0.019253	-0.00306	0.0546248	0.027878	0.013046	0.009125	0.034163	0.007693	0.006602	0.033616	0.020992	0.010647
0.007186	0.043003	0.010206	0.027222	0.01685	0.020997	0.011926	0.016975	-0.01255	0.021575	0.01162	0.013802	0.023304	-0.00242	0.00934			-0.00254	0.016388	0.005978	0.020126	-0.00232	0.0527285	0.033537	0.01297	0.007535	0.033326	0.007526	0.007642	0.033979	0.022795	0.010264
0.008153	0.042754	0.012387	0.023804	0.020808	0.022765	0.014274	0.018726	-0.01222	0.022601	0.011511	0.015585	0.020965	0.000112	0.008854			-0.00052	0.017403	0.006589	0.019933	-0.00262	0.0556351	0.032362	0.013882	0.007616	0.033053	0.00673	0.008661	0.030984	0.021845	0.01071
0.006782	0.044241	0.01352	0.023955	0.022017	0.023284	0.015859	0.014161	-0.01374	0.02632	0.0091	0.014521	0.021956	-0.00093	0.010253			-0.00027	0.016832	0.005784	0.017756	-0.00337	0.0553341	0.03085	0.014987	0.007241	0.032848	0.006962	0.009004	0.031437	0.022033	0.012658
0.006862	0.048791	0.011766	0.019051	0.022984	0.022992	0.016919	0.017582	-0.01493	0.02589	0.006284	0.013927	0.021485	-0.00089	0.009302			-0.00065	0.015471	0.005757	0.01718	-0.00333	0.0565707	0.030537	0.015063	0.007839	0.033453	0.004015	0.008159	0.032231	0.023439	0.013864
0.00889	0.045556	0.012388	0.020355	0.022983	0.02265	0.018063	0.0175	-0.01552	0.027713	0.010209	0.010561	0.022346	-0.00181	0.009011				0.014911	0.006013	0.017955	-0.0028	0.0537783	0.029519	0.015889	0.007345	0.031321	0.001551	0.006257	0.033522	0.021742	0.012632
0.010975	0.045878	0.013202	0.022864	0.021984	0.023694	0.019128	0.016778	-0.01508	0.028659	0.011053	0.012694	0.020898	-0.00275	0.006804			-0.00283	0.01386	0.006571	0.017795	-0.00204	0.0557701	0.030063	0.013652	0.006564	0.032937	0.002467	0.005962	0.032574	0.025193	0.014381
0.011096	0.048398	0.013971	0.022347	0.022835	0.023992	0.018093	0.016789	-0.01605	0.031427	0.011641	0.013873	0.020993	0.000126	0.008263			-0.00146	0.014195	0.006624	0.017109	-0.00176	0.0552128	0.029747	0.014864	0.005867	0.029729	0.003845	0.006673	0.032807	0.026284	0.01197
0.010859	0.045669	0.015081	0.019408	0.025207	0.0257	0.01667	0.01568	-0.01389	0.034684	0.006701	0.014847	0.018669	0.00017	0.008186				0.013282	0.007709	0.018772	-0.00151	0.0560981	0.027503	0.015294	0.008252	0.030401	0.002795	0.00697	0.031791	0.02369	0.013
0.008121	0.045195	0.013364	0.018435	0.024686	0.026222	0.016087	0.015101	-0.01306	0.038295	0.009358	0.015731	0.020587		0.006973			-0.0015	0.013339	0.00903	0.018845	-0.00108	0.0566219	0.031283	0.016269	0.007245	0.029266	0.002946	0.006315	0.034234	0.025417	0.01645
0.006123	0.046902	0.014811	0.018187	0.025326	0.02545	0.018168	0.013877	-0.01479	0.034997	0.008699	0.015645	0.022845	0.000446	0.005823				0.010766	0.007492	0.020852	0.000218	0.0561037	0.025782	0.017199	0.003879	0.026987	0.000316	0.008419	0.032479	0.026015	0.014234
0.006557	0.046029	0.018245	0.014844	0.027317	0.025126	0.018567	0.015757	-0.01603	0.035958	0.009616	0.014461	0.021207	-0.00012	0.007098			-0.0004	0.011159	0.007257	0.019241	-0.00071	0.0562728	0.029305	0.018908	0.002164	0.029169	0.001197	0.010375	0.03455	0.026883	0.010686
0.004539	0.043378	0.020041	0.015898	0.026692	0.025255	0.019231	0.016261	-0.0166	0.035191	0.011947	0.013456	0.019903	0.002395	0.005922			-0.00055	0.012006	0.007085	0.01937	-0.0005	0.0570681	0.033336	0.020472	-0.00099	0.030704	0.001549	0.011146	0.032515	0.026603	0.013141
0.006514	0.041882	0.019964	0.015397	0.027938	0.026538	0.021164	0.013439	-0.01598	0.038043	0.01031	0.010366	0.019677	0.003596	0.007486			-0.00131	0.009586	0.006876	0.020325	-0.00153	0.057037	0.03165	0.017063	0.000307	0.032165	0.002964	0.014448	0.033611	0.029911	0.011157
0.007358	0.043696	0.021227	0.015904	0.028367	0.025307	0.025402	0.015023	-0.01576	0.039295	0.010619	0.009834	0.019709	0.003618	0.008831			0.000981	0.013399	0.004973	0.019322	-0.00193	0.0560605	0.034306	0.020226	0.000424	0.030767	-0.00064	0.015804	0.033257	0.027134	0.012722
0.009844	0.043439	0.020139	0.013932	0.027597	0.025786	0.026493	0.011491	-0.01869	0.041011	0.009607	0.011308	0.020285	0.002986	0.008984			0.000474	0.014664	0.004054	0.019985	-0.00204	0.0574125	0.035499	0.020992	0.002749	0.032798	-0.00032	0.017366	0.031996	0.027102	0.009748
0.010582	0.046275	0.019634	0.017912	0.025605	0.027408	0.028654	0.012988	-0.01804	0.03906	0.009586	0.014319	0.020599	0.003118	0.010063			-0.00027	0.014329	0.005889	0.019839	-0.00279	0.0565107	0.034372	0.019268	0.000467	0.031693	-0.00153	0.017897	0.032019	0.026087	0.009203
0.011447	0.045863	0.018433	0.016535	0.025358	0.027482	0.031013	0.010291	-0.016	0.039687	0.006772	0.013432	0.022782	0.00374	0.010674			0.000309	0.014733	0.006553	0.019847	-0.00192	0.0559195	0.035135	0.019261	0.002042	0.031637	-0.00124	0.018786	0.031428	0.025693	0.010618
0.008874	0.046931	0.019558	0.014606	0.025766	0.028334	0.03027	0.013419	-0.01417	0.039415	0.009249	0.011341	0.024523	0.003646	0.007833			-0.00091	0.015666	0.005367	0.017543	-0.00173	0.0549244	0.034056	0.019895	0.002265	0.031819	-0.00427	0.019563	0.031248	0.026077	0.011101
0.007673	0.048374	0.02024	0.0149	0.02581	0.030543	0.031327	0.012857	-0.01133	0.037901	0.005966	0.012334	0.025329	0.004974	0.007386			0.000399	0.016452	0.00538	0.01892	-0.0026	0.0560795	0.035869	0.020227	0.001872	0.03092	-0.0036	0.020424	0.029949	0.026895	0.009056
0.009841	0.046199	0.020145	0.01422	0.023597	0.030557	0.033398	0.013048	-0.01036	0.041724	0.0086	0.011123	0.024912	0.005448	0.009037			0.00179	0.016118	0.002338	0.017408	-0.00336	0.0566746	0.034796	0.018969	0.001758	0.030754	-0.00429	0.01816	0.028767	0.027809	0.009309
0.012624	0.044445	0.019065	0.013817	0.019241	0.029025	0.034911	0.013143	-0.01309	0.039707	0.008034	0.008892	0.024525	0.007039	0.010097			-0.00048	0.015292	0.004639	0.019677	-0.0023	0.0569269	0.036695	0.014325	0.003442	0.030085	-0.00576	0.017902	0.03228	0.026454	0.010273
0.011348	0.046156	0.021056	0.014017	0.020211	0.028922	0.037116	0.01224	-0.0085	0.039623	0.00846	0.011371	0.02735	0.006847	0.008888			-0.00294	0.015144	0.005753	0.021709	-0.00375	0.0569178	0.038013	0.016665	0.001488	0.029552	-0.00622	0.019568	0.030796	0.027059	0.009353
0.013437	0.048148	0.024351	0.012841	0.020842	0.030024	0.034635	0.012373	-0.00854	0.040371	0.006373	0.010478	0.027834	0.008168	0.009428			-0.00047	0.016139	0.006157	0.019629	-0.00331	0.0564691	0.038514	0.017242	-0.00135	0.029935	-0.00608	0.019367	0.030358	0.02604	0.010429
0.011512	0.04679	0.024734	0.010926	0.021133	0.028601	0.036979	0.010299	-0.00793	0.042377	0.006289	0.010165	0.028579	0.00999	0.008937			-0.00265	0.013251	0.00693	0.018615	-0.00534	0.0566348	0.033928	0.018757	0.000832	0.029299	-0.00747	0.017864	0.030999	0.025136	0.008983
0.010112	0.0462	0.024535	0.012564	0.020242	0.033946	0.036714	0.008271	-0.00355	0.045199	0.00708	0.010151	0.025736	0.008128	0.01015			-0.00187	0.015695	0.005816	0.017595	-0.00588	0.0557127	0.035213	0.017927	0.002319	0.03072	-0.00947	0.017324	0.030613	0.026681	0.009688
0.0134	0.045698	0.027961	0.012268	0.019353	0.035232	0.038616	0.011295	-0.00531	0.047196	0.007677	0.011812	0.026143	0.009815	0.009701			0.000432	0.016613	0.006528	0.019031	-0.00742	0.0564995	0.035127	0.01871	0.003633	0.028406	-0.00981	0.017638	0.034376	0.026558	0.008085
0.017419	0.044993	0.029635	0.007703	0.020473	0.034093	0.037672	0.015006	-0.00292	0.043241	0.006402	0.013056	0.027057	0.008631	0.009162			-0.00045	0.018624	0.005645	0.016901	-0.00753	0.0552159	0.034339	0.017168	0.003514	0.031337	-0.00911	0.016035	0.033753	0.023867	0.008861
0.018855	0.044179	0.031042	0.008064	0.021399	0.034432	0.03793	0.013083	-0.00416	0.044829	0.007155	0.012215	0.028021	0.010406	0.009961			0.000388	0.017403	0.007391	0.018751	-0.00776	0.0557159	0.03504	0.018784	0.004306	0.030439	-0.01275	0.014832	0.03213	0.024412	0.00877
0.014043	0.042289	0.030393	0.008903	0.021991	0.03349	0.036901	0.00914	-0.00434	0.044099	0.007462	0.011504	0.029514	0.010381	0.010096			0.000274	0.017116	0.005004	0.017903	-0.00724	0.052187	0.035838	0.018468	0.004903	0.029833	-0.0136	0.011859	0.031449	0.023579	0.008812
0.015661	0.03824	0.029715	0.007906	0.020936	0.035995	0.036575	0.012503	-0.00134	0.044272	0.008352	0.011338	0.02646	0.011284	0.012328			0.001256	0.01697	0.006163	0.018184	-0.00684	0.0546218	0.031463	0.020648	0.004698	0.027537	-0.01157	0.012046	0.030905	0.023973	0.009692
0.013221	0.037923	0.03366	0.006805	0.019568	0.035697	0.038254	0.0129	0.001365	0.042571	0.00681	0.009773	0.027514	0.009334	0.013997			0.003329	0.018383	0.007138	0.017223	-0.00714	0.0556055	0.034264	0.022163	0.004615	0.028609	-0.01027	0.012377	0.033293	0.023508	0.009514
0.011975	0.039326	0.03427	0.004548	0.018825	0.035476	0.03738	0.010252	-0.00058	0.043829	0.007095	0.012305	0.026342	0.009177	0.012095			0.003833	0.017445	0.005262	0.016981	-0.00678	0.0572036	0.035328	0.021879	0.002509	0.029418	-0.00894	0.012577	0.033586	0.025505	0.010062
0.013153	0.040884	0.03487	0.005722	0.017636	0.035478	0.037095	0.012039	-0.00201	0.042122	0.007999	0.01217	0.028177	0.010668	0.011565			0.002957	0.017491	0.006319	0.01737	-0.00625	0.0533793	0.035869	0.021945	0.003349	0.029059	-0.00778	0.011951	0.035026	0.022204	0.007999
0.014141	0.037412	0.033904	0.006226	0.015336	0.034986	0.035945	0.010834	-0.00194	0.041447	0.006847	0.013774	0.028856	0.008963	0.010952			0.004472	0.018092	0.004866	0.020488	-0.00702	0.0540287	0.038028	0.020615	0.004451	0.028389	-0.00843	0.011775	0.035133	0.021894	0.008924
0.014032	0.037965	0.036569	0.002992	0.012314	0.036931	0.035396	0.012666	0.000206	0.043155	0.011107	0.012422	0.026403	0.012666	0.010715			0.005513	0.017239	0.004605	0.018977	-0.00663	0.0540112	0.038913	0.022179	0.003417	0.025937	-0.00779	0.012472	0.035833	0.020847	0.009048
0.012746	0.037681	0.033814	0.002568	0.01332	0.036821	0.033581	0.00953	0.001278	0.04282	0.005792	0.011423	0.025319	0.011246	0.010735			0.005068	0.015896	0.006431	0.018641	-0.00615	0.0544926	0.038176	0.021211	0.004132	0.027423	-0.0073	0.012594	0.035177	0.021661	0.005901
0.015931	0.037019	0.034784	0.003021	0.013137	0.038877	0.03218	0.009276	0.001049	0.042984	0.008526	0.010575	0.025528	0.013403	0.010006			0.006757	0.015801	0.006638	0.016533	-0.00526	0.0530579	0.038915	0.022834	0.003554	0.026571	-0.00676	0.013247	0.036274	0.021216	0.009063
0.017067	0.037967	0.032064	0.00339	0.011588	0.040206	0.035004	0.012971	0.001154	0.042953	0.00974	0.013922	0.024851	0.010569	0.012694			0.006815	0.015204	0.005826	0.020418	-0.00599	0.0542232	0.03819	0.019358	0.002539	0.026807	-0.0077	0.013868	0.035627	0.022475	0.010101
0.015849	0.041706	0.0317	0.002147	0.01333	0.041187	0.034931	0.012925	0.00179	0.042745	0.008997	0.014286	0.026363	0.012892	0.009375			0.009121	0.011307	0.006057	0.018723	-0.00675	0.05315	0.041531	0.018415	0.001893	0.028326	-0.00765	0.012009	0.036998	0.020391	0.011533
0.012458	0.041706	0.03254	8.87e-06	0.009452	0.038351	0.033266	0.013649	0.004064	0.042307	0.009641	0.016098	0.025551	0.012167	0.011659			0.008528	0.012034	0.005217	0.019265	-0.00617	0.0534226	0.039706	0.01994	0.004867	0.029924	-0.00616	0.012072	0.034518	0.019388	0.010742
0.013564	0.03733	0.029868	-0.00136	0.009003	0.038411	0.03125	0.012866	0.002733	0.042727	0.010419	0.015851	0.025522	0.00985	0.010212			0.007638	0.010627	0.005246	0.019714	-0.00417	0.0521729	0.039207	0.022468	0.003817	0.028067	-0.0077	0.013852	0.03549	0.019819	0.011298
0.018722	0.042314	0.030809	-0.00339	0.009057	0.038675	0.032005	0.015214	0.003123	0.042512	0.008377	0.015536	0.024589	0.012795	0.011611			0.006543	0.012694	0.004494	0.017675	-0.00489	0.053413	0.039673	0.020625	0.003653	0.029768	-0.00697	0.015394	0.034678	0.022197	0.008677
0.022043	0.044261	0.03263	-0.00206	0.010911	0.038009	0.032742	0.015486	0.004934	0.042942	0.006889	0.017174	0.025372	0.012278	0.013141			0.007436	0.015333	0.004997	0.017496	-0.00579	0.0533462	0.037649	0.019583	0.003788	0.029285	-0.00774	0.015973	0.034516	0.022236	0.011767
0.023339	0.042589	0.033311	-0.00299	0.010143	0.039885	0.032689	0.014592	0.003565	0.043788	0.007065	0.015386	0.024412	0.012669	0.012932			0.007854	0.015373	0.007811	0.021844	-0.00499	0.05285	0.037668	0.02158	0.003206	0.027564	-0.00696	0.015813	0.034111	0.024013	0.00892
0.020276	0.042592	0.034159	-0.00442	0.008759	0.038767	0.034608	0.014432	0.004653	0.040178	0.010758	0.018042	0.023153	0.014057	0.013712			0.007016	0.015245	0.005515	0.021606	-0.00438	0.0509673	0.037512	0.021216	0.005497	0.028336	-0.00895	0.015157	0.034354	0.020698	0.009044
0.016853	0.040857	0.033996	-0.00447	0.009098	0.03932	0.031933	0.017603	0.003179	0.040889	0.011343	0.017661	0.022633	0.01435	0.011166			0.008662	0.014574	0.007899	0.023478	-0.00458	0.0515437	0.038484	0.021176	0.005645	0.028435	-0.0083	0.014364	0.034585	0.02072	0.006572
0.018526	0.043246	0.031839	-0.0051	0.008475	0.038446	0.033085	0.017947	0.006665	0.042294	0.015086	0.016478	0.021502	0.011875	0.012825			0.008346	0.017277	0.007575	0.021674	-0.00477	0.0536119	0.038391	0.020102	0.00549	0.030091	-0.00509	0.012165	0.034297	0.02117	0.007644
0.018435	0.042892	0.029975	-0.00666	0.010595	0.039652	0.031844	0.016498	0.0103	0.040803	0.013116	0.014842	0.022626	0.012489	0.011342			0.005855	0.015713	0.006339	0.021968	-0.00524	0.0531005	0.037094	0.019472	0.007694	0.027577	-0.00657	0.010367	0.032905	0.023825	0.009516
0.019781	0.043017	0.028746	-0.00553	0.009641	0.040015	0.031288	0.017581	0.010937	0.043175	0.012067	0.014392	0.021681	0.013594	0.012715			0.005398	0.016121	0.009315	0.020621	-0.00631	0.0523039	0.036016	0.019607	0.007429	0.028282	-0.00711	0.006529	0.034404	0.026085	0.007023
0.018697	0.043275	0.029245	-0.00646	0.007587	0.040843	0.028521	0.018037	0.010706	0.045177	0.012277	0.014374	0.020097	0.012515	0.011697			0.006279	0.017674	0.006128	0.020471	-0.00647	0.050708	0.037499	0.019299	0.00686	0.026823	-0.00643	0.00274	0.032969	0.02459	0.010712
0.016793	0.043228	0.025359	-0.00633	0.009372	0.039578	0.029685	0.019644	0.011305	0.04475	0.015637	0.015802	0.022711	0.011187	0.012642			0.004698	0.016874	0.007889	0.019357	-0.00473	0.0518581	0.039487	0.018628	0.007203	0.02826	-0.00425	-0.00046	0.031191	0.024513	0.011606
0.01672	0.043922	0.023524	-0.00587	0.011173	0.039113	0.028672	0.018274	0.015633	0.042645	0.016313	0.013782	0.023339	0.011184	0.012663			0.005352	0.016138	0.010346	0.018924	-0.00427	0.050997	0.040108	0.018569	0.007287	0.028643	-0.00361	-0.00185	0.035004	0.024338	0.012948
0.01638	0.046143	0.024507	-0.0078	0.010315	0.040451	0.027868	0.018479	0.020203	0.041867	0.017657	0.014187	0.022076	0.012789	0.014346			0.007135	0.016406	0.01063	0.018114	-0.00637	0.0521539	0.038598	0.020409	0.008284	0.029167	-0.00328	-0.00479	0.033884	0.026108	0.013214
0.016825	0.04634	0.024403	-0.00566	0.008666	0.04022	0.028393	0.018451	0.022394	0.042881	0.015621	0.01556	0.021374	0.008995	0.014364			0.005047	0.016556	0.010497	0.019881	-0.00641	0.050429	0.039224	0.018786	0.008763	0.029247	-0.00376	-0.00669	0.033844	0.025588	0.013021
0.016181	0.043884	0.020998	-0.00477	0.012508	0.040762	0.025575	0.018985	0.020739	0.043888	0.015951	0.017267	0.019025	0.008794	0.014735			0.006534	0.012955	0.010907	0.019885	-0.00628	0.0532355	0.038506	0.02086	0.008324	0.028874	-0.00347	-0.00815	0.033641	0.026383	0.012794
0.019788	0.045158	0.018654	-0.00753	0.013655	0.041007	0.025887	0.018444	0.022109	0.041527	0.016667	0.016502	0.018888	0.008748	0.012404			0.004767	0.013316	0.011727	0.019003	-0.00626	0.05092	0.040576	0.019821	0.007697	0.026932	-0.0033	-0.00863	0.032595	0.027366	0.011658
0.021838	0.046217	0.018793	-0.00804	0.010545	0.042717	0.025832	0.019405	0.024003	0.041183	0.019324	0.016211	0.017562	0.009957	0.012842			0.00453	0.015725	0.009407	0.01686	-0.00756	0.0509465	0.04	0.021372	0.009171	0.027958	-0.00071	-0.006	0.03216	0.0274	0.014066
0.017888	0.044311	0.019498	-0.00848	0.014354	0.042545	0.024148	0.019265	0.027259	0.041072	0.020407	0.017258	0.018277	0.011412	0.012474			0.005932	0.015545	0.010407	0.017449	-0.00701	0.0516553	0.039434	0.020692	0.009436	0.028248	-0.00195	-0.00249	0.032376	0.025217	0.013774
0.016689	0.042974	0.016475	-0.00467	0.013953	0.042488	0.023643	0.019638	0.026071	0.04086	0.020232	0.018563	0.018375	0.008152	0.013999			0.0053	0.015007	0.009898	0.014763	-0.00835	0.0505737	0.037094	0.020639	0.008623	0.027671	-0.00287	-0.00086	0.03332	0.027082	0.012486
0.017302	0.045904	0.015607	-0.00135	0.013441	0.040739	0.023351	0.021102	0.024675	0.04355	0.021263	0.021668	0.018215	0.009302	0.013661			0.006529	0.015906	0.008877	0.013384	-0.00949	0.0520784	0.03655	0.019467	0.008092	0.028776	-0.00183	-0.00153	0.034078	0.025735	0.010876
0.017075	0.04985	0.015797	-0.00096	0.008444	0.043504	0.024405	0.019498	0.02764	0.041501	0.021916	0.020913	0.017326	0.01164	0.012199			0.006888	0.016907	0.010823	0.012966	-0.00928	0.0525089	0.035641	0.016677	0.007064	0.028194	-0.00125	-0.00216	0.032244	0.027671	0.011557
0.018948	0.050318	0.018374	0.002409	0.010377	0.040736	0.022697	0.02131	0.02942	0.040011	0.021689	0.024553	0.018256	0.013059	0.013162			0.006455	0.015961	0.010889	0.010011	-0.00919	0.0507688	0.034397	0.018631	0.006786	0.028214	-0.00063	-0.00173	0.032259	0.025873	0.010114
0.021668	0.046745	0.018937	0.001883	0.010581	0.043725	0.022988	0.021005	0.030696	0.040961	0.024244	0.023144	0.021086	0.012895	0.012573			0.005043	0.016358	0.009671	0.009649	-0.00972	0.0535328	0.035444	0.019863	0.005389	0.028383	-0.0021	-0.00172	0.031878	0.031569	0.010526
0.020388	0.046571	0.018524	0.001049	0.009703	0.04548	0.022592	0.019652	0.031101	0.04044	0.023818	0.024993	0.018917	0.015107	0.011888			0.006261	0.015224	0.010457	0.004108	-0.00828	0.0526853	0.036621	0.019936	0.005586	0.02738	-0.00094	-0.00042	0.031162	0.029269	0.010102
0.020998	0.046187	0.018896	0.002513	0.009347	0.046049	0.021409	0.020751	0.030029	0.040867	0.023027	0.025905	0.018371	0.013819	0.014531			0.00676	0.013958	0.010732	0.002435	-0.00757	0.0547298	0.036068	0.020091	0.004339	0.025542	0.000108	-0.00062	0.030401	0.027674	0.006689
0.018517	0.045306	0.018443	0.001915	0.009021	0.045035	0.021464	0.019692	0.030208	0.039697	0.025031	0.028731	0.017498	0.012432	0.013899			0.005606	0.013326	0.009981	-0.00077	-0.00806	0.0526095	0.036959	0.019599	0.00496	0.028379	-0.0017	0.002443	0.033928	0.030716	0.0075
0.021138	0.040916	0.021177	0.00033	0.008676	0.046137	0.018248	0.020368	0.031892	0.038835	0.023546	0.02817	0.017087	0.013537	0.01586			0.006713	0.012236	0.008324	-0.00358	-0.0085	0.0519402	0.034258	0.02304	0.005512	0.025864	-0.00067	0.002071	0.030768	0.029871	0.008983
0.020899	0.041311	0.020596	-0.0023	0.008035	0.046439	0.019272	0.020492	0.030434	0.037572	0.025349	0.02561	0.015327	0.014242	0.015552			0.004551	0.012801	0.009596	-0.00341	-0.0081	0.0505938	0.033411	0.026248	0.003961	0.026081		0.002227	0.030284	0.031213	0.007844
0.020813	0.038339	0.018901	0.001217	0.006676	0.04699	0.01921	0.020729	0.028889	0.036292	0.026414	0.02468	0.015351	0.013082	0.013069			0.003681	0.010752	0.012076	0.000871	-0.00811	0.0499279	0.031937	0.024683	0.004272	0.025668	-0.00044	0.002988	0.029162	0.030661	0.009291
0.020825	0.043196	0.020554	0.000627	0.007569	0.045505	0.01605	0.019604	0.027158	0.034653	0.025856	0.028324	0.015335	0.016633	0.014588			0.006867	0.011293	0.011501	0.004925	-0.00852	0.0532113	0.032905	0.024422	0.004653	0.025039	0.000526	0.001776	0.030373	0.030603	0.010057
0.020923	0.042432	0.021037	-0.00039	0.005615	0.045246	0.01541	0.01921	0.027902	0.036046	0.032104	0.028679	0.014785	0.016035	0.013843			0.00709	0.010756	0.011135	0.009407	-0.0086	0.0502407	0.030045	0.026373	0.005937	0.025446	-0.00027	0.002788	0.030885	0.031376	0.0072
0.019311	0.046364	0.021079	-0.00203	0.006079	0.045302	0.016591	0.020518	0.028954	0.039707	0.030458	0.02774	0.014164	0.014973	0.014756			0.009262	0.011636	0.012744	0.011594	-0.00758	0.0521511	0.02929	0.027834	0.005015	0.024925	-0.00098	0.004369	0.030549	0.030812	0.007611
0.01927	0.05096	0.017595	-0.00023	0.003415	0.046111	0.017423	0.020393	0.028442	0.039594	0.029161	0.028526	0.01312	0.015317	0.013776			0.008584	0.013074	0.013927	0.02147	-0.00937	0.0529703	0.031837	0.025863	0.005257	0.025883	-0.00032	0.0051	0.031747	0.032137	0.00645
0.019198	0.051312	0.019078	-0.00159	0.005061	0.046416	0.014897	0.022038	0.028338	0.041091	0.032906	0.027217	0.012763	0.013618	0.014557			0.010807	0.011982	0.010921	0.019635	-0.00747	0.050132	0.030609	0.025865	0.004172	0.024844	-0.00187	0.004847	0.029666	0.031799	0.007351
0.0203	0.050397	0.019339	-0.00144	0.008477	0.046066	0.014845	0.022129	0.029778	0.037071	0.031001	0.0259	0.012582	0.016024	0.014035			0.010106	0.012435	0.010611	0.019596	-0.00728	0.0488518	0.029684	0.026626	0.003934	0.024111	-0.0017	0.005165	0.029577	0.028755	0.006561
0.024044	0.054077	0.01854	-0.00031	0.008252	0.04631	0.015277	0.021629	0.026525	0.035193	0.030295	0.029957	0.013018	0.015479	0.014419			0.012219	0.012435	0.014032	0.020614	-0.00733	0.0503379	0.028267	0.024956	0.002946	0.02342	-0.00396	0.005556	0.029362	0.03061	0.006761
0.023571	0.05358	0.016598	0.001551	0.007221	0.042633	0.016272	0.02057	0.025501	0.035233	0.028687	0.031446	0.011886	0.015475	0.013918			0.017734	0.013392	0.011168	0.020403	-0.00988	0.049151	0.030094	0.024636	0.002845	0.021672	-0.0019	0.006065	0.029742	0.029821	0.008773
0.021911	0.054344	0.014702	0.000591	0.013672	0.043185	0.017412	0.020144	0.026868	0.035815	0.0287	0.02958	0.012018	0.015549	0.015939			0.01587	0.01161	0.014847	0.022142	-0.01022	0.0467507	0.031156	0.023089	0.004295	0.023774	-0.00101	0.004921	0.028523	0.03187	0.00728
0.020753	0.050274	0.016339	-0.00207	0.017836	0.04327	0.016422	0.023377	0.026418	0.034218	0.028187	0.028075	0.013136	0.016088	0.016613			0.01899	0.011589	0.011486	0.021248	-0.00835	0.0469079	0.030669	0.023019	0.003343	0.024333	-0.00209	0.005683	0.028346	0.030247	0.009843
0.021035	0.052075	0.014779	-0.00042	0.017064	0.047171	0.019273	0.022793	0.025597	0.03453	0.029621	0.026757	0.012375	0.014861	0.015969			0.016631	0.011672	0.010717	0.025473	-0.01106	0.0470906	0.029628	0.025427	0.004511	0.023059	-0.00212	0.005612	0.027611	0.034428	0.008637
0.02016	0.051119	0.015167	-0.00241	0.014784	0.047433	0.019663	0.023032	0.02699	0.033528	0.029039	0.028104	0.011864	0.015041	0.017484			0.018315	0.011817	0.011628	0.024141	-0.01094	0.0463416	0.028471	0.023695	0.00489	0.023775	-0.00267	0.008433	0.027117	0.030341	0.010778
0.02251	0.05093	0.015256	0.000306	0.015295	0.045879	0.019891	0.023143	0.025627	0.033971	0.028468	0.027997	0.012079	0.015908	0.016716			0.021743	0.011642	0.010596	0.020844	-0.01118	0.0468722	0.027709	0.023744	0.004797	0.023806	-0.0021	0.005723	0.02622	0.03142	0.010354
0.024071	0.045434	0.013029	-0.00017	0.01602	0.044842	0.02011	0.020501	0.025213	0.034222	0.027259	0.029978	0.013952	0.014106	0.01511			0.021717	0.012584	0.012043	0.021649	-0.01064	0.0461962	0.029257	0.026128	0.005008	0.022731	-0.00217	0.005692	0.027976	0.031254	0.011266
0.025585	0.045175	0.014376	-0.00435	0.017063	0.046237	0.017329	0.022568	0.023938	0.032763	0.030069	0.031947	0.011955	0.013413	0.014162			0.022002	0.012413	0.012726	0.020156	-0.01116	0.0443287	0.027396	0.02592	0.007074	0.020654	-0.00132	0.006335	0.029484	0.031015	0.009421
0.025915	0.047287	0.015664	-0.00128	0.013845	0.04633	0.019521	0.021788	0.024673	0.039026	0.030362	0.030775	0.011335	0.013961	0.013902			0.022577	0.013353	0.010155	0.024685	-0.01129	0.0421897	0.029332	0.026995	0.006473	0.023221	-0.00164	0.007389	0.028932	0.031813	0.008169
0.027244	0.046305	0.016916	-0.00066	0.014321	0.045588	0.019202	0.022991	0.023636	0.037185	0.030051	0.030186	0.009491	0.015335	0.012321			0.019698	0.013848	0.011779	0.024563	-0.01152	0.0417699	0.030844	0.025934	0.006693	0.023345	-0.00046	0.006845	0.028775	0.029903	0.006946
0.029868	0.049072	0.01718	0.000397	0.014333	0.04573	0.017025	0.020235	0.026719	0.03735	0.029009	0.030985	0.010021	0.014043	0.014102			0.019394	0.013045	0.01165	0.023993	-0.01167	0.0432051	0.033116	0.02798	0.007447	0.022554	-0.00204	0.007424	0.027425	0.02916	0.010754
0.031371	0.047151	0.013528	-0.00118	0.009082	0.046354	0.018687	0.015627	0.029299	0.035304	0.027726	0.031406	0.011923	0.015134	0.01535			0.021352	0.013491	0.011512	0.023626	-0.0113	0.0414056	0.031423	0.025661	0.007061	0.022407	-0.00132	0.00625	0.030402	0.028174	0.008137
0.029886	0.049212	0.013487	-0.00121	0.008451	0.044365	0.018695	0.01583	0.02764	0.036672	0.02753	0.033407	0.010878	0.012511	0.015564			0.01954	0.011929	0.013987	0.026189	-0.01027	0.0416782	0.028852	0.026587	0.004888	0.021952	0.000587	0.008739	0.027584	0.028176	0.009317
0.026422	0.052321	0.011593	-0.00057	0.008329	0.042592	0.018389	0.016152	0.026361	0.038682	0.028117	0.031659	0.011469	0.012911	0.015972			0.021972	0.011508	0.015096	0.026223	-0.01029	0.0392304	0.030684	0.028123	0.004769	0.021172	0.002959	0.007523	0.028445	0.029915	0.010475
0.02865	0.050527	0.013118	-0.00044	0.008335	0.043475	0.017639	0.017557	0.026544	0.038145	0.029801	0.02949	0.011051	0.012287	0.014215			0.02001	0.013745	0.014899	0.026532	-0.0089	0.0408947	0.028436	0.026276	0.008803	0.021261	0.008934	0.007511	0.028144	0.031576	0.006753
0.026816	0.052255	0.014181	-0.00149	0.005382	0.04535	0.017929	0.016876	0.026232	0.037596	0.032124	0.025941	0.01164	0.013279	0.012225			0.019667	0.012071	0.015201	0.026574	-0.00949	0.040385	0.0275	0.02705	0.011413	0.021742	0.010652	0.007728	0.029667	0.030578	0.008692
0.026162	0.050395	0.01191	-0.00608	0.006118	0.044908	0.018772	0.018036	0.028012	0.038461	0.032984	0.029298	0.012096	0.013155	0.014689			0.020163	0.01129	0.014629	0.025709	-0.01065	0.0399024	0.029798	0.025205	0.010271	0.021055	0.015439	0.0082	0.029144	0.030606	0.009588
0.026281	0.051437	0.011468	-0.00748	0.006963	0.044355	0.018774	0.019281	0.026369	0.037519	0.031765	0.027974	0.012023	0.011967	0.01378			0.020374	0.011586	0.013798	0.027891	-0.01025	0.0424781	0.029982	0.026397	0.010953	0.021801	0.013846	0.008144	0.027541	0.029464	0.01147
0.027605	0.050773	0.011523	-0.00369	0.006964	0.040469	0.016397	0.019652	0.026348	0.039729	0.032669	0.027774	0.012705	0.01203	0.013676			0.021358	0.010819	0.012828	0.027147	-0.01102	0.0410264	0.028073	0.023029	0.011368	0.021311	0.015186	0.006741	0.028155	0.032299	0.011484
0.025805	0.050872	0.01373	-0.00532	0.006347	0.041834	0.018341	0.018385	0.030494	0.038304	0.029941	0.027628	0.014742	0.010208	0.014278			0.023053	0.010711	0.014108	0.027152	-0.01262	0.0405524	0.027611	0.026945	0.012465	0.021514	0.015416	0.007645	0.027236	0.03059	0.006798
0.026027	0.051052	0.011972	-0.00316	0.010632	0.042402	0.019205	0.021554	0.029833	0.03938	0.035388	0.02475	0.011958	0.010462	0.013284			0.022198	0.009096	0.013461	0.02584	-0.01163	0.0402039	0.026634	0.024754	0.01214	0.022618	0.014478	0.005959	0.026278	0.034291	0.009653
0.0233	0.05096	0.012967	-0.0045	0.015056	0.043816	0.017078	0.02144	0.029226	0.042968	0.032321	0.024241	0.011966	0.008835	0.014147			0.018361	0.008626	0.011041	0.026253	-0.00981	0.0401456	0.026543	0.026751	0.011702	0.02213	0.016905	0.008076	0.026119	0.034497	0.01116
0.026266	0.053918	0.012422	-0.00442	0.017616	0.044335	0.01567	0.022538	0.029887	0.04021	0.032365	0.02644	0.010044	0.010368	0.014703			0.020487	0.010153	0.014519	0.026216	-0.00996	0.0400483	0.025633	0.024633	0.011959	0.022751	0.016478	0.007653	0.024861	0.034243	0.011908
0.027499	0.053254	0.013255	-0.00239	0.017802	0.040697	0.01669	0.020712	0.028666	0.039624	0.032218	0.024458	0.010304	0.011184	0.014813			0.019605	0.009095	0.015718	0.026602	-0.00973	0.0379076	0.022944	0.025552	0.012161	0.022697	0.014978	0.00827	0.026941	0.034031	0.014108
0.029487	0.051991	0.013799	-0.00134	0.022225	0.043313	0.016055	0.025258	0.028327	0.041047	0.034679	0.025586	0.012229	0.008983	0.015086			0.022458	0.008462	0.014369	0.025229	-0.00871	0.0398486	0.022392	0.026079	0.012398	0.022505	0.017755	0.006581	0.026414	0.034775	0.016624
0.02826	0.053665	0.010337	-0.00297	0.023561	0.041623	0.014256	0.023173	0.02831	0.043361	0.034572	0.023006	0.00854	0.009764	0.014276			0.021673	0.008143	0.01623	0.023862	-0.01127	0.0386786	0.022068	0.027293	0.012758	0.022546	0.015568	0.005362	0.024541	0.036041	0.013932
0.028018	0.052501	0.009959	-0.00226	0.024376	0.043302	0.015608	0.02292	0.029108	0.045779	0.035048	0.027196	0.011954	0.010031	0.013242			0.020561	0.009958	0.015039	0.021512	-0.00903	0.0399951	0.02177	0.028471	0.011851	0.02138	0.014701	0.006474	0.025863	0.033681	0.015762
0.025908	0.048424	0.008095	-0.00177	0.020843	0.042953	0.017898	0.019848	0.029782	0.044382	0.033541	0.025513	0.010676	0.012099	0.014951			0.022637	0.008608	0.01376	0.021156	-0.0111	0.0398282	0.023278	0.029739	0.013362	0.021874	0.012698	0.004796	0.025223	0.033452	0.013925
0.029397	0.050025	0.007275	-0.00106	0.024304	0.044127	0.01539	0.024778	0.02968	0.044432	0.033392	0.025916	0.010495	0.01367	0.012647			0.020228	0.00738	0.011252	0.022108	-0.01119	0.0365351	0.022305	0.028266	0.013304	0.021195	0.010994	0.006226	0.02482	0.033381	0.010257
0.034807	0.051284	0.007566	-0.00046	0.027649	0.045119	0.018254	0.025231	0.030352	0.046007	0.031896	0.027067	0.008793	0.013351	0.010738			0.019666	0.007863	0.013143	0.023919	-0.01406	0.0370131	0.023441	0.026142	0.013998	0.020267	0.0099	0.005378	0.026929	0.034168	0.012715
0.036177	0.050241	0.006185	0.002467	0.02673	0.043418	0.014397	0.025525	0.029869	0.049504	0.032569	0.028079	0.007288	0.013274	0.012686			0.020475	0.008207	0.014798	0.023014	-0.01411	0.0364593	0.025355	0.031143	0.013369	0.021488	0.010709	0.004983	0.028281	0.034565	0.013816
0.035565	0.050224	0.005987	0.001187	0.026411	0.04203	0.018853	0.026809	0.028345	0.05032	0.032275	0.02995	0.007571	0.011267	0.011454			0.01937	0.008652	0.016931	0.023606	-0.01348	0.035936	0.021005	0.030248	0.012721	0.023469	0.012793	0.005918	0.025932	0.034244	0.014406
0.041218	0.051585	0.004553	0.004211	0.028753	0.044305	0.016174	0.028371	0.028244	0.050129	0.032452	0.027551	0.006546	0.012484	0.010122			0.01989	0.009292	0.017028	0.022808	-0.01358	0.0353855	0.022486	0.029568	0.013251	0.025613	0.01381	0.006017	0.025008	0.03285	0.012983
0.045384	0.051217	0.005867	0.001606	0.028318	0.041871	0.020053	0.029078	0.028913	0.047535	0.030845	0.028313	0.008634	0.010865	0.011788			0.021545	0.006997	0.016855	0.021466	-0.01104	0.0361487	0.024529	0.027171	0.01183	0.025574	0.014991	0.00565	0.025906	0.033714	0.014232
0.045793	0.05104	0.007716	0.002393	0.028499	0.041993	0.019045	0.0303	0.029126	0.046212	0.031133	0.02538	0.007374	0.010492	0.011946			0.019516	0.008138	0.017196	0.024407	-0.01184	0.0365724	0.022908	0.0269	0.011047	0.027358	0.015154	0.00487	0.026429	0.032673	0.017395
0.045103	0.049187	0.007867	0.000488	0.028989	0.042505	0.018021	0.032282	0.029578	0.044657	0.029488	0.026135	0.008406	0.010591	0.011251			0.02118	0.007725	0.0158	0.022545	-0.01021	0.0368637	0.024605	0.026499	0.011214	0.027715	0.014673	0.004987	0.025686	0.031417	0.01706
0.042038	0.050575	0.0076	-0.00161	0.035049	0.042379	0.019075	0.03365	0.028403	0.045875	0.028025	0.026015	0.006055	0.011438	0.010483			0.019385	0.006542	0.015506	0.02361	-0.00902	0.0368055	0.023306	0.026671	0.00866	0.027086	0.013042	0.00615	0.022318	0.03551	0.017425
0.0429	0.048701	0.008103	0.000518	0.0339	0.041717	0.017698	0.03068	0.028104	0.0436	0.027621	0.024306	0.007396	0.008496	0.009973			0.018363	0.005985	0.017293	0.025604	-0.00921	0.0378045	0.021699	0.028488	0.006088	0.027209	0.012152	0.006774	0.021769	0.035064	0.017033
0.042992	0.045806	0.011049	0.001248	0.033432	0.041974	0.01762	0.028214	0.028576	0.04524	0.030904	0.023906	0.006271	0.008707	0.008554			0.019944	0.007046	0.018731	0.024296	-0.00927	0.0356367	0.023307	0.029877	0.005248	0.029284	0.011008	0.006954	0.023326	0.031621	0.018614
0.044297	0.044752	0.01202	0.000485	0.033768	0.043111	0.017418	0.02991	0.028527	0.04479	0.03053	0.02096	0.004937	0.008825	0.010359			0.018299	0.006921	0.017399	0.023916	-0.01156	0.0371415	0.023451	0.03104	0.005491	0.028309	0.010773	0.005739	0.02409	0.033386	0.017827
0.041877	0.044943	0.009517	0.003301	0.033847	0.044047	0.019261	0.031318	0.029932	0.043423	0.034385	0.019929	0.006582	0.011273	0.008488			0.018352	0.006368	0.020175	0.021677	-0.01158	0.0372156	0.023671	0.027226	0.003927	0.027253	0.010192	0.005143	0.023234	0.029899	0.020307
0.041732	0.047305	0.009016	0.003578	0.033126	0.044542	0.01878	0.032913	0.028549	0.040225	0.036336	0.021523	0.009078	0.010002	0.008663			0.016525	0.006178	0.019701	0.025198	-0.01052	0.038476	0.023766	0.028829	0.00452	0.027719	0.012294	0.006857	0.026316	0.030262	0.01745
0.041276	0.043723	0.00908	0.005712	0.033949	0.04432	0.018397	0.030947	0.028419	0.040758	0.035812	0.022556	0.007864	0.009951	0.01005			0.018931	0.007287	0.017101	0.025694	-0.01076	0.0398586	0.025319	0.028618	0.00141	0.026033	0.012346	0.006197	0.026873	0.031927	0.019005
0.045323	0.042938	0.009481	0.007072	0.034243	0.04564	0.016935	0.030607	0.028034	0.040569	0.036085	0.024609	0.006635	0.010302	0.00696			0.018468	0.0071	0.01843	0.025205	-0.00898	0.0389229	0.023662	0.029897	0.002196	0.027172	0.015399	0.006672	0.027053	0.032527	0.01599
0.047718	0.047183	0.007862	0.007968	0.033341	0.046622	0.018901	0.029771	0.029102	0.041541	0.037128	0.025289	0.007587	0.010355	0.004924			0.016809	0.005957	0.016362	0.025954	-0.00825	0.0393721	0.023602	0.03114	0.002783	0.027281	0.017116	0.006102	0.025676	0.033568	0.019353
0.051053	0.048401	0.007267	0.008019	0.030987	0.044824	0.020142	0.031477	0.030798	0.043788	0.037294	0.023467	0.004506	0.01007	0.006007			0.017204	0.007131	0.016584	0.023539	-0.0087	0.0382938	0.024497	0.030836	0.005191	0.027272	0.017895	0.006578	0.025718	0.032428	0.019324
0.045509	0.045202	0.006095	0.009836	0.030276	0.045052	0.017126	0.033361	0.030899	0.046293	0.037078	0.023361	0.005778	0.010196	0.002613			0.018277	0.007327	0.016682	0.024792	-0.00941	0.0365622	0.024219	0.032326	0.005076	0.027227	0.017924	0.001373	0.025092	0.030725	0.019151
0.04595	0.047345	0.005456	0.010065	0.030724	0.045215	0.015167	0.032561	0.029882	0.044353	0.03496	0.021715	0.005711	0.012635	0.005074			0.016808	0.007685	0.016969	0.025153	-0.00935	0.0377072	0.022018	0.030778	0.003737	0.026522	0.017728	0.000472	0.02696	0.031674	0.017956
0.045173	0.047364	0.002375	0.012218	0.033124	0.045934	0.017956	0.029019	0.02806	0.043215	0.034857	0.022201	0.006686	0.012365	0.007229			0.017776	0.008179	0.018852	0.025102	-0.00829	0.0371805	0.022549	0.029593	0.004399	0.026669	0.016728	-0.00018	0.024661	0.031766	0.016172
0.045361	0.046563	0.004521	0.016596	0.031364	0.046119	0.016718	0.027287	0.026302	0.0434	0.036995	0.024744	0.006168	0.0135	0.009698			0.017869	0.007266	0.017596	0.02615	-0.00768	0.0389297	0.02338	0.031357	0.003648	0.026862	0.018126	-0.00089	0.025867	0.032663	0.015917
0.048904	0.048313	0.005602	0.01568	0.029655	0.045162	0.017921	0.024175	0.028794	0.046606	0.036844	0.023909	0.005325	0.014143	0.008973			0.020385	0.007752	0.017749	0.02558	-0.00696	0.0363495	0.022128	0.031009	0.004396	0.027614	0.01852	0.000509	0.024138	0.030779	0.014081
0.047183	0.047319	0.0046	0.016599	0.02899	0.047078	0.020485	0.024067	0.029542	0.048291	0.037647	0.021062	0.005429	0.013275	0.009781			0.020322	0.00646	0.017204	0.025742	-0.00532	0.0350132	0.022264	0.029018	0.00325	0.02848	0.018219	0.001906	0.022946	0.029315	0.014104
0.049861	0.048987	0.0068	0.022901	0.029959	0.047411	0.022257	0.024384	0.028159	0.048025	0.040213	0.019851	0.005655	0.013604	0.010093			0.019927	0.005927	0.019153	0.02552	-0.00479	0.0360971	0.021888	0.027205	0.005553	0.027822	0.024452	0.003743	0.023395	0.030266	0.014403
0.046844	0.04753	0.006827	0.023723	0.030585	0.046779	0.023065	0.023016	0.027253	0.051439	0.038596	0.019438	0.006253	0.011863	0.007856			0.020088	0.005906	0.017913	0.025657	-0.0042	0.0349255	0.018827	0.023316	0.008321	0.028652	0.022899	0.003764	0.025191	0.029157	0.014269
0.04764	0.04766	0.010158	0.026494	0.029743	0.047432	0.022006	0.023426	0.02413	0.05339	0.039888	0.021328	0.007214	0.014186	0.007938			0.020613	0.00466	0.018208	0.028279	-0.00298	0.0350149	0.021222	0.026472	0.006579	0.027717	0.021398	0.003053	0.023113	0.029253	0.012175
0.048561	0.047003	0.008743	0.026724	0.028314	0.046849	0.021786	0.021907	0.026149	0.056256	0.037237	0.020359	0.005314	0.010734	0.007853			0.018887	0.004694	0.017092	0.031424	-0.00291	0.0350823	0.021683	0.026086	0.008611	0.026286	0.019944	0.001392	0.025338	0.029239	0.015157
0.055467	0.048714	0.010923	0.026519	0.02899	0.04791	0.025182	0.021912	0.023212	0.052903	0.039435	0.018484	0.005527	0.011802	0.008231			0.018433	0.004516	0.017654	0.029062	-0.00306	0.0339667	0.019775	0.027223	0.008772	0.025932	0.018587	0.004319	0.021959	0.028591	0.013332
0.051204	0.043622	0.013787	0.025493	0.032233	0.047538	0.024012	0.019773	0.027021	0.055233	0.040591	0.01867	0.005667	0.013003	0.009411			0.019433	0.005205	0.016416	0.029407	-0.00288	0.0351965	0.021379	0.02613	0.007595	0.02644	0.018204	0.006625	0.024231	0.026934	0.01357
0.050335	0.042403	0.017278	0.025621	0.030037	0.048766	0.024175	0.021834	0.027235	0.055581	0.04072	0.018039	0.005823	0.01263	0.008146			0.022019	0.003584	0.016745	0.027912	-0.00349	0.0334462	0.020628	0.027633	0.006125	0.024795	0.018202	0.008829	0.024957	0.026434	0.015041
0.052839	0.041238	0.015046	0.025726	0.029608	0.0502	0.026309	0.02211	0.025239	0.053224	0.037998	0.016719	0.005328	0.011741	0.006859			0.018529	0.004528	0.017796	0.029735	-0.0037	0.0327057	0.019947	0.03027	0.007081	0.026681	0.018098	0.011432	0.024697	0.025704	0.014777
0.050718	0.04371	0.019726	0.026704	0.027874	0.049409	0.022978	0.021892	0.025185	0.053183	0.033817	0.016265	0.005949	0.010573	0.008605			0.020021	0.005972	0.019306	0.027238	-0.00389	0.0337302	0.021603	0.030713	0.005556	0.025232	0.018224	0.015692	0.026454	0.026262	0.014556
0.049424	0.047858	0.019646	0.026352	0.026644	0.046924	0.022749	0.023055	0.024615	0.05391	0.031083	0.019413	0.00504	0.007885	0.007936			0.018772	0.006198	0.018911	0.026618	-0.00377	0.0347988	0.018697	0.031813	0.007131	0.024439	0.016762	0.017577	0.025798	0.025096	0.012535
0.050529	0.049357	0.019386	0.023545	0.029069	0.045711	0.023331	0.025042	0.022593	0.05501	0.033116	0.017362	0.00429	0.010623	0.007587			0.021904	0.00502	0.019014	0.028478	-0.00374	0.0364445	0.021675	0.034239	0.007159	0.024779	0.015914	0.018317	0.02746	0.025959	0.014645
0.051017	0.048741	0.019866	0.022465	0.029144	0.046656	0.020515	0.023132	0.023145	0.054884	0.041154	0.017415	0.004644	0.010389	0.009271			0.018749	0.005052	0.019168	0.028993	-0.00469	0.0373214	0.021423	0.036069	0.00744	0.026492	0.014797	0.017685	0.026518	0.02474	0.01695
0.050315	0.050039	0.018307	0.022947	0.027352	0.047867	0.021898	0.020554	0.026394	0.055194	0.041916	0.017675	0.005178	0.007652	0.010036			0.021286	0.004987	0.018134	0.026201	-0.00439	0.0378843	0.021883	0.036048	0.010121	0.026599	0.016139	0.01737	0.025189	0.023927	0.018043
0.051888	0.051104	0.018891	0.021184	0.0275	0.049325	0.019689	0.021648	0.023536	0.054451	0.040177	0.016549	0.005619	0.008344	0.006669			0.022264	0.004103	0.019394	0.029948	-0.00305	0.0357928	0.019539	0.036513	0.009149	0.026775	0.019407	0.016893	0.027194	0.02699	0.016558
0.058256	0.048784	0.017926	0.019553	0.024149	0.049135	0.021078	0.021704	0.022975	0.05294	0.0395	0.017223	0.005664	0.009226	0.008073			0.02167	0.004919	0.022703	0.031444	-0.00347	0.0356141	0.020312	0.036005	0.007168	0.026477	0.020245	0.017453	0.027343	0.025455	0.016513
0.059281	0.049893	0.019187	0.020277	0.024311	0.047308	0.020033	0.022975	0.021711	0.050757	0.042493	0.016494	0.005032	0.008725	0.008777			0.019695	0.005635	0.024938	0.032825	-0.00422	0.0351943	0.021535	0.032353	0.006349	0.025715	0.022108	0.016061	0.025256	0.024894	0.016765
0.056293	0.048974	0.017894	0.021433	0.021411	0.044913	0.019232	0.019936	0.020808	0.053279	0.042103	0.014736	0.00495	0.010329	0.008769			0.019654	0.006155	0.025093	0.032472	-0.005	0.0317027	0.02074	0.033021	0.006737	0.028899	0.020926	0.013396	0.025328	0.024555	0.01907
0.056733	0.047972	0.017607	0.025269	0.020848	0.04532	0.021732	0.018268	0.022258	0.049293	0.043033	0.015003	0.004708	0.007875	0.008691			0.023944	0.007543	0.025363	0.033245	-0.00231	0.0335215	0.020828	0.033354	0.007188	0.026445	0.019601	0.016088	0.026272	0.022443	0.019261
0.057954	0.046088	0.021508	0.027343	0.02106	0.046178	0.020398	0.016296	0.0227	0.053519	0.042382	0.014731	0.003007	0.009425	0.008346			0.021373	0.005456	0.024601	0.030355	-0.00171	0.0337484	0.022286	0.031342	0.008842	0.028198	0.017799	0.01397	0.027082	0.021485	0.017646
0.057464	0.051936	0.022199	0.024376	0.020702	0.047228	0.022839	0.019979	0.022157	0.053974	0.038892	0.01469	0.002144	0.012809	0.009959			0.022575	0.008053	0.028869	0.030006	-0.00084	0.0310697	0.019602	0.029922	0.010984	0.027132	0.014962	0.014944	0.028577	0.023103	0.016174
0.061315	0.049717	0.024331	0.023897	0.01953	0.0493	0.022242	0.021081	0.02384	0.053883	0.038436	0.014868	0.001589	0.011626	0.010003			0.019253	0.009261	0.02865	0.030148	-0.00088	0.0321401	0.021609	0.030297	0.009879	0.030265	0.018733	0.016629	0.028632	0.021711	0.013764
0.063089	0.051328	0.026828	0.024795	0.015846	0.047688	0.021924	0.020937	0.022251	0.053092	0.038207	0.015451	0.002452	0.013522	0.010479			0.018572	0.010111	0.031251	0.030541	-0.00017	0.0338604	0.022367	0.028739	0.009976	0.030141	0.020148	0.014999	0.028452	0.018909	0.014684
0.060386	0.053805	0.028753	0.024272	0.021055	0.046602	0.023709	0.022485	0.023418	0.052059	0.037025	0.014805	0.00127	0.011947	0.011827			0.018637	0.00907	0.028962	0.031926	-0.00101	0.0339956	0.022255	0.028435	0.009113	0.032119	0.021966	0.016003	0.026881	0.020794	0.018352
0.061106	0.051081	0.029172	0.024999	0.023293	0.044929	0.023563	0.021914	0.021661	0.053123	0.036969	0.015492	0.00206	0.013971	0.013282			0.017192	0.00989	0.029547	0.03066	-0.00195	0.0333926	0.022022	0.030191	0.008895	0.031871	0.022293	0.017288	0.026541	0.021306	0.015416
0.060587	0.051927	0.030199	0.024843	0.022208	0.046331	0.022822	0.021498	0.025224	0.051107	0.039705	0.01537	0.001455	0.013012	0.012508			0.018367	0.008961	0.031376	0.032607	-0.00102	0.0330271	0.021178	0.028552	0.007783	0.034603	0.02285	0.018866	0.029088	0.023136	0.018786
0.065798	0.055944	0.030977	0.024107	0.020741	0.046289	0.025981	0.022513	0.024147	0.051355	0.039804	0.015122	0.001351	0.014257	0.011657			0.019957	0.010564	0.030388	0.032597	-0.00272	0.0320745	0.020004	0.029774	0.010562	0.034267	0.024961	0.018173	0.0252	0.021527	0.019297
0.06894	0.059436	0.031244	0.023029	0.019465	0.045558	0.024782	0.025002	0.023321	0.050078	0.038667	0.01522		0.013263	0.010884			0.021086	0.010086	0.031958	0.033438	-0.00132	0.0310998	0.021375	0.030641	0.009272	0.034604	0.024474	0.018659	0.025864	0.021342	0.02037
0.066343	0.055055	0.031863	0.021769	0.017572	0.047511	0.026614	0.023851	0.021501	0.050891	0.039025	0.01328	-0.00086	0.01369	0.011113			0.021125	0.009237	0.033843	0.030818	9.91e-05	0.0299129	0.019077	0.031936	0.013838	0.034283	0.024022	0.019859	0.02735	0.02259	0.015977
0.062846	0.054004	0.029617	0.023092	0.018625	0.045778	0.024946	0.024465	0.020315	0.049183	0.038095	0.012313	-0.00078	0.013168	0.010316			0.019538	0.009066	0.031829	0.032207	0.000603	0.0308441	0.020063	0.03139	0.013458	0.035218	0.024906	0.018798	0.026906	0.020604	0.017949
0.062525	0.049636	0.029417	0.023099	0.018408	0.043601	0.023682	0.022249	0.02205	0.048258	0.036535	0.014625	-0.00034	0.010665	0.008617			0.020459	0.008954	0.035049	0.028276	-0.00036	0.0305839	0.019625	0.031902	0.015185	0.033512	0.021532	0.019113	0.027023	0.024164	0.020381
0.064031	0.051556	0.031376	0.022604	0.01568	0.047488	0.023325	0.023414	0.026993	0.047689	0.036382	0.012923	-0.00019	0.012323	0.012488			0.020509	0.009511	0.034483	0.029892	0.00109	0.0302999	0.015313	0.030851	0.017385	0.035483	0.021332	0.020179	0.028534	0.022051	0.017919
0.06319	0.050193	0.031694	0.022451	0.013408	0.047214	0.021598	0.023969	0.025757	0.047543	0.038031	0.015033	0.000903	0.014678	0.015634			0.02287	0.008275	0.032911	0.028787	0.001179	0.0294558	0.015941	0.028902	0.016473	0.034601	0.020476	0.020508	0.02416	0.023083	0.013285
0.061451	0.049608	0.030768	0.020733	0.01446	0.047297	0.021797	0.022756	0.023578	0.045367	0.034617	0.015223	0.000759	0.016	0.014782			0.022372	0.011145	0.033172	0.031034	-0.00183	0.0298609	0.017623	0.028715	0.017842	0.035513	0.019924	0.020174	0.024045	0.021596	0.015569
0.061358	0.048793	0.034759	0.024608	0.018044	0.045732	0.023265	0.021161	0.024766	0.048016	0.034125	0.014192	-0.00023	0.01391	0.013311			0.020464	0.009047	0.034002	0.031814	-0.00194	0.029745	0.020125	0.028485	0.018327	0.035095	0.021604	0.019733	0.024769	0.021324	0.017717
0.060551	0.049017	0.034592	0.021804	0.016822	0.047192	0.021367	0.019248	0.023191	0.049995	0.040011	0.012755	-0.00279	0.012189	0.012816			0.020616	0.009797	0.035193	0.029113	-0.0029	0.0299548	0.018621	0.030047	0.018901	0.03505	0.020561	0.019244	0.026482	0.022168	0.018447
0.059247	0.052693	0.033874	0.021209	0.01427	0.046623	0.022058	0.022869	0.021206	0.046784	0.039087	0.013162	-0.00233	0.014024	0.014469			0.02166	0.010276	0.036061	0.031491	-0.00304	0.0285117	0.019441	0.02912	0.018157	0.035274	0.021669	0.019002	0.027719	0.019012	0.016837
0.058993	0.050463	0.034777	0.018455	0.013679	0.046249	0.022629	0.023354	0.021977	0.047478	0.040634	0.013484	0.000635	0.017768	0.015287			0.023403	0.00954	0.034249	0.032281	-0.00146	0.032547	0.016839	0.029052	0.018925	0.035648	0.021783	0.019842	0.02621	0.019781	0.016802
0.062021	0.047293	0.037059	0.016787	0.010633	0.046604	0.021231	0.020555	0.021916	0.051132	0.039821	0.014972	-0.00096	0.017729	0.013411			0.023426	0.011639	0.033125	0.032307	-0.00258	0.0310156	0.016316	0.027209	0.020096	0.037066	0.021206	0.01857	0.024999	0.024072	0.016363
0.063221	0.049935	0.035382	0.015693	0.009587	0.046281	0.02211	0.017599	0.023354	0.052933	0.041692	0.014813	-0.00324	0.017137	0.012657			0.021183	0.010787	0.033804	0.028435	-0.00256	0.0315446	0.016753	0.027163	0.020903	0.037317	0.019859	0.019519	0.024037	0.022312	0.017403
0.06183	0.05104	0.03484	0.018024	0.010649	0.048729	0.021887	0.016744	0.024603	0.048541	0.041517	0.011469	-0.00351	0.019149	0.012209			0.020302	0.011838	0.031264	0.030094	-0.00308	0.0314744	0.019145	0.029092	0.021713	0.034372	0.022324	0.017626	0.026848	0.02381	0.017607
0.061655	0.046052	0.036828	0.018604	0.012092	0.04528	0.023709	0.020604	0.023396	0.051331	0.04353	0.013566	-0.0027	0.01768	0.011543			0.022503	0.012773	0.033536	0.029417	-0.0022	0.0305744	0.018209	0.029851	0.022201	0.035065	0.023085	0.018689	0.027575	0.023579	0.016013
0.060166	0.044757	0.037934	0.019681	0.011688	0.046095	0.02259	0.02454	0.023574	0.051962	0.039686	0.015785	-0.0025	0.01909	0.010325			0.020567	0.011797	0.033012	0.028735	-0.00335	0.0317381	0.017948	0.027413	0.01826	0.036525	0.0221	0.01818	0.027592	0.022646	0.015663
0.060237	0.047615	0.038652	0.02081	0.016126	0.043931	0.022837	0.023666	0.020359	0.054621	0.04242	0.015787	-0.00342	0.017337	0.009073			0.018267	0.011463	0.03072	0.028724	-0.00269	0.0326201	0.02001	0.028546	0.016571	0.036457	0.022406	0.018843	0.024531	0.022588	0.014857
0.061017	0.049479	0.03801	0.018571	0.018158	0.045438	0.023067	0.021125	0.022107	0.050466	0.041785	0.015457	-0.00121	0.01827	0.010368			0.020059	0.012266	0.030863	0.027328	-0.00376	0.0350906	0.018067	0.027714	0.017508	0.036668	0.023641	0.018025	0.024078	0.023507	0.016494
0.06323	0.049394	0.037102	0.020084	0.024439	0.047245	0.023194	0.020247	0.022662	0.050455	0.042418	0.013626	-0.00352	0.015747	0.010265			0.018628	0.014213	0.030005	0.033073	-0.00489	0.031935	0.01794	0.02888	0.019173	0.035487	0.023939	0.018433	0.02498	0.026305	0.014934
0.064186	0.043153	0.03654	0.021361	0.025165	0.047548	0.023693	0.018846	0.021968	0.054954	0.04029	0.01434	-0.00309	0.014454	0.009504			0.019218	0.013482	0.030001	0.031355	-0.00303	0.0322484	0.016024	0.029106	0.018279	0.035952	0.024322	0.017933	0.024193	0.024849	0.014426
0.062467	0.043043	0.036952	0.022254	0.023811	0.047754	0.022078	0.019878	0.021691	0.056565	0.043046	0.015579	-0.00146	0.015142	0.009343			0.019031	0.013843	0.028307	0.030268	-0.00401	0.0305609	0.020047	0.031418	0.018369	0.034161	0.025757	0.019931	0.024152	0.024065	0.016249
0.062059	0.044541	0.035939	0.023685	0.025257	0.047823	0.023941	0.021093	0.023943	0.054667	0.043678	0.016103	-0.00086	0.015545	0.007639			0.018103	0.013448	0.027286	0.027997	-0.00489	0.0334982	0.019273	0.031432	0.01834	0.033649	0.025049	0.019419	0.024785	0.024054	0.016714
0.062589	0.047203	0.03589	0.021797	0.026815	0.050466	0.025659	0.020181	0.024819	0.055866	0.041691	0.018037	-0.00101	0.015066	0.008716			0.019501	0.013449	0.025021	0.024586	-0.00559	0.0333907	0.020939	0.028884	0.018706	0.031858	0.024641	0.0191	0.024472	0.02514	0.017349
0.063213	0.045394	0.034669	0.01976	0.026507	0.047077	0.02208	0.020529	0.026198	0.056606	0.043244	0.015672	-0.00383	0.01691	0.00982			0.018863	0.012522	0.025519	0.023478	-0.00289	0.0326264	0.020846	0.030383	0.018011	0.032812	0.024283	0.019	0.022264	0.026	0.016641
0.065639	0.042747	0.034515	0.020785	0.028465	0.047368	0.020673	0.020272	0.026967	0.056346	0.04118	0.011884	-0.00252	0.014388	0.00814			0.019793	0.012945	0.023923	0.025742	-0.00193	0.0326955	0.019737	0.02887	0.017516	0.033339	0.02345	0.017603	0.020833	0.026176	0.017081
0.067401	0.040151	0.033622	0.020064	0.028191	0.048241	0.024024	0.019334	0.027575	0.052807	0.041616	0.012585	-0.00233	0.0142	0.009918			0.021531	0.013594	0.025505	0.026277	-0.00079	0.0317937	0.020457	0.029219	0.016127	0.030964	0.022159	0.01719	0.021351	0.028505	0.013959
0.067782	0.039094	0.033939	0.018875	0.032348	0.04761	0.023835	0.019605	0.024082	0.053884	0.043274	0.011565	-0.00153	0.015722	0.008279			0.019959	0.012381	0.021693	0.023459	-0.00097	0.0316998	0.019636	0.029272	0.017888	0.031796	0.019643	0.015993	0.021386	0.0247	0.014471
0.065229	0.038594	0.029883	0.018292	0.034143	0.048192	0.023369	0.021991	0.023781	0.053762	0.043837	0.015308	-0.00225	0.016418	0.008132			0.023661	0.013409	0.024251	0.021602	-0.00136	0.0318622	0.019706	0.029139	0.017936	0.032379	0.018526	0.014993	0.021151	0.025343	0.014685
0.064998	0.038002	0.031986	0.018055	0.035553	0.044928	0.021194	0.020377	0.025613	0.054083	0.043507	0.017296	-0.00063	0.016841	0.008354			0.025157	0.013827	0.023383	0.020895	-0.00184	0.0295434	0.020838	0.026496	0.018068	0.030907	0.018697	0.014912	0.021782	0.024912	0.016348
0.06458	0.037247	0.03375	0.015691	0.035945	0.044981	0.024748	0.020012	0.02592	0.054658	0.041381	0.017486	-0.00136	0.017489	0.006617			0.023139	0.011815	0.021845	0.023448	-0.00173	0.0285364	0.017783	0.029813	0.018703	0.031487	0.018393	0.014924	0.01794	0.026332	0.01651
0.061288	0.036937	0.032881	0.017629	0.035163	0.04391	0.023126	0.020305	0.027932	0.052335	0.040878	0.015154	-0.00034	0.017094	0.007139			0.024764	0.013486	0.019866	0.023573	-0.00261	0.0298359	0.018993	0.030498	0.018523	0.027488	0.019324	0.01433	0.016471	0.023694	0.015039
0.060385	0.037025	0.034569	0.012572	0.037603	0.043539	0.023254	0.017158	0.028215	0.053949	0.042541	0.01398	-0.00065	0.018203	0.008164			0.025159	0.015062	0.018311	0.02668	-0.00154	0.0291667	0.018536	0.029317	0.019503	0.027143	0.0217	0.013825	0.017947	0.025306	0.015523
0.06345	0.037383	0.032963	0.010489	0.038257	0.043818	0.021653	0.018432	0.030924	0.052986	0.040082	0.015797	0.001177	0.017829	0.006434			0.028	0.014328	0.018853	0.026362	-0.00131	0.0276387	0.016981	0.026312	0.021071	0.026418	0.01918	0.013581	0.017748	0.023896	0.016312
0.06682	0.035442	0.031447	0.01307	0.036063	0.042931	0.021872	0.019204	0.030692	0.051493	0.043048	0.016003	0.00395	0.017316	0.006554			0.02613	0.013808	0.021072	0.027647	-0.00145	0.0255591	0.018357	0.028697	0.019694	0.02726	0.020837	0.012777	0.018076	0.026572	0.01652
0.0704	0.032723	0.028163	0.012235	0.036559	0.043766	0.022192	0.023761	0.027707	0.051334	0.041864	0.01689	0.003085	0.017366	0.005333			0.027981	0.015671	0.019816	0.026028		0.0294247	0.016547	0.027747	0.021238	0.023491	0.022321	0.011815	0.016082	0.025393	0.014818
0.07599	0.033258	0.024598	0.012735	0.039683	0.042645	0.022255	0.023596	0.027297	0.051529	0.039802	0.015723	0.001441	0.017531	0.00539			0.028475	0.014924	0.021582	0.028467	-0.00117	0.0281937	0.01533	0.027597	0.02044	0.032501	0.022802	0.010246	0.019146	0.022975	0.015834
0.07012	0.036186	0.022737	0.012234	0.039965	0.043593	0.022848	0.024065	0.02695	0.047271	0.040582	0.017757	0.000585	0.016862	0.006576			0.027564	0.015501	0.021678	0.025657	-0.00154	0.028996	0.017702	0.028458	0.021765	0.03699	0.023916	0.010572	0.016723	0.02238	0.015394
0.071861	0.036061	0.024804	0.015983	0.0418	0.042977	0.018876	0.021967	0.023801	0.046453	0.039132	0.016465	0.000922	0.015436	0.006233			0.029038	0.015974	0.019417	0.026137	-0.00242	0.0311372	0.015117	0.029919	0.020862	0.03717	0.022916	0.007075	0.01828	0.023851	0.014431
0.078055	0.035392	0.025364	0.016384	0.04145	0.041837	0.021027	0.026394	0.025607	0.045887	0.038636	0.015814	0.000114	0.017849	0.006886			0.029049	0.015444	0.018666	0.024757	-0.00237	0.0299317	0.018217	0.029319	0.020068	0.038691	0.022664	0.006445	0.01673	0.020684	0.015252
0.081846	0.034881	0.02705	0.012774	0.041837	0.040915	0.017062	0.025863	0.02621	0.043426	0.036967	0.017807	0.000678	0.017076	0.006148			0.028953	0.015503	0.019186	0.028195	-0.00104	0.0319406	0.013974	0.029377	0.020018	0.038178	0.020876	0.005779	0.015866	0.019265	0.014915
0.085529	0.033684	0.026717	0.014317	0.041234	0.042464	0.018187	0.02437	0.027928	0.042245	0.038836	0.01796	0.000431	0.016782	0.009041			0.027879	0.016485	0.018025	0.027375	-0.00453	0.0331756	0.016693	0.030908	0.02151	0.03993	0.020065	0.005342	0.017986	0.018592	0.013697
0.08558	0.034251	0.028186	0.013551	0.042978	0.045727	0.01411	0.025568	0.028572	0.041318	0.040967	0.016887	0.000573	0.015626	0.007966			0.027796	0.016672	0.020375	0.025078	-0.00439	0.0325827	0.019021	0.028645	0.021283	0.041869	0.018469	0.002326	0.016329	0.020195	0.016013
0.081421	0.031195	0.032053	0.01487	0.043652	0.043533	0.016913	0.027768	0.027251	0.038297	0.036887	0.015949	0.000455	0.015557	0.005703			0.028977	0.015931	0.022779	0.028582	-0.0057	0.0309903	0.018876	0.03096	0.018906	0.03851	0.019585	0.002327	0.016722	0.017047	0.015247
0.083248	0.032443	0.030308	0.015051	0.045953	0.044886	0.01655	0.029699	0.027876	0.032654	0.038971	0.016463	-0.00155	0.014598	0.006865			0.02862	0.016393	0.022851	0.027101	-0.00581	0.0332758	0.017942	0.029715	0.01892	0.04059	0.018008	0.002159	0.015635	0.02113	0.014099
0.083589	0.030242	0.029682	0.015243	0.045645	0.045486	0.016926	0.027466	0.026403	0.034053	0.039862	0.015813	0.000314	0.016699	0.006323			0.028855	0.017114	0.021877	0.026307	-0.00641	0.0325183	0.01869	0.031135	0.01905	0.041714	0.018381	0.003061	0.01535	0.018514	0.013308
0.07932	0.028825	0.029488	0.012271	0.045235	0.043471	0.015352	0.026397	0.023163	0.035652	0.041369	0.014487	0.002808	0.015591	0.006388			0.02863	0.015726	0.023864	0.029538	-0.00408	0.0315759	0.016992	0.031123	0.020242	0.041084	0.018219	0.004853	0.015062	0.020191	0.016373
0.078327	0.03104	0.025428	0.011146	0.04495	0.04457	0.015291	0.025902	0.028759	0.036118	0.042914	0.015317	0.001908	0.014981	0.004881			0.027388	0.018597	0.024833	0.026301	-0.00599	0.0326004	0.017262	0.030331	0.01885	0.039914	0.018828	0.005361	0.01368	0.018858	0.016391
0.077859	0.029155	0.025823	0.009537	0.04706	0.044218	0.017185	0.026881	0.030449	0.037591	0.040975	0.013252	0.000701	0.014194	0.005303			0.028513	0.017727	0.026818	0.025027	-0.00795	0.0342393	0.016449	0.033859	0.01861	0.038237	0.017847	0.003592	0.015056	0.019227	0.015299
0.078649	0.030039	0.025045	0.007663	0.047118	0.044989	0.01891	0.029553	0.031347	0.039815	0.040728	0.014229	3.81e-05	0.013018	0.003932			0.030391	0.019176	0.02926	0.0238	-0.00595	0.0331628	0.01774	0.033161	0.019252	0.039593	0.016361	0.005274	0.013308	0.017124	0.014583
0.080645	0.027207	0.023778	0.008899	0.044527	0.042616	0.015985	0.029723	0.033424	0.039412	0.040118	0.017175	0.001562	0.014587	0.001362			0.028102	0.018518	0.029244	0.025157	-0.0071	0.033147	0.017642	0.031593	0.018801	0.040943	0.017162	0.004077	0.010305	0.02137	0.013144
0.082129	0.024639	0.025103	0.010051	0.049021	0.041055	0.017754	0.02993	0.035459	0.038891	0.041072	0.015425	-0.00161	0.014298	0.00363			0.030071	0.019104	0.033305	0.027689	-0.00672	0.0350778	0.018502	0.031891	0.019039	0.040001	0.01691	0.005463	0.012552	0.020019	0.013885
0.084823	0.027853	0.021454	0.011192	0.048374	0.045103	0.017204	0.028322	0.033111	0.045231	0.045233	0.014355	-0.00089	0.011481	0.00162			0.032999	0.018075	0.032768	0.028133	-0.00532	0.0349839	0.016782	0.032165	0.019461	0.03968	0.016451	0.005545	0.01147	0.020032	0.014363
0.084499	0.024002	0.017821	0.012455	0.045	0.047806	0.017942	0.029399	0.034918	0.050852	0.043074	0.013319	0.001132	0.011279	0.000587			0.031883	0.017283	0.033297	0.024834	-0.00943	0.0337004	0.019101	0.034499	0.017657	0.041301	0.018181	0.007364	0.0118	0.021335	0.014396
0.086288	0.023607	0.020295	0.013962	0.045181	0.048774	0.016266	0.027353	0.038405	0.048369	0.043668	0.014003	-0.00129	0.011181	-0.00287			0.032019	0.017758	0.034141	0.027091	-0.00836	0.0357687	0.016688	0.034667	0.017966	0.041148	0.018394	0.010662	0.008876	0.021821	0.011975
0.087571	0.022965	0.018256	0.014206	0.046159	0.04998	0.01314	0.02827	0.040466	0.050453	0.043366	0.014625	5.8e-05	0.009611	-0.00313			0.033015	0.018688	0.037751	0.025353	-0.00713	0.0364724	0.016283	0.030781	0.017281	0.039759	0.018416	0.013188	0.010512	0.020085	0.013071
0.08977	0.02387	0.017087	0.014562	0.048043	0.04991	0.016021	0.029206	0.040181	0.053638	0.042492	0.011962	-0.00083	0.010923	-0.00534			0.032592	0.019329	0.038144	0.02742	-0.00746	0.0351753	0.017942	0.032116	0.017164	0.039887	0.021127	0.013907	0.010418	0.021982	0.013924
0.091121	0.022315	0.015129	0.014597	0.047444	0.047774	0.017124	0.028335	0.038125	0.050369	0.046778	0.011061	-0.00021	0.009519	-0.00454			0.033384	0.017715	0.038981	0.028057	-0.00536	0.0365274	0.018046	0.03295	0.017392	0.038821	0.01974	0.015561	0.011714	0.018197	0.015112
0.092862	0.022618	0.014191	0.0183	0.046668	0.047831	0.016324	0.027979	0.034865	0.053988	0.045347	0.010204	-0.002	0.008854	-0.0056			0.03466	0.016797	0.039565	0.027275	-0.0075	0.0383649	0.019158	0.035535	0.017647	0.039029	0.019323	0.015562	0.00931	0.018026	0.014807
0.092714	0.021298	0.014723	0.018067	0.050952	0.049513	0.015737	0.028408	0.035252	0.053855	0.048245	0.011029	-0.00152	0.01125	-0.00784			0.034158	0.017391	0.040882	0.025527	-0.00783	0.0393046	0.019196	0.035175	0.016229	0.041775	0.019284	0.016902	0.01025	0.017334	0.016479
0.094237	0.022582	0.018164	0.018341	0.054673	0.049878	0.015793	0.028576	0.036061	0.048321	0.046404	0.010354	-0.00063	0.011332	-0.00729			0.032994	0.016313	0.040201	0.023127	-0.0068	0.0406431	0.018611	0.033098	0.016269	0.041181	0.018813	0.01642	0.010139	0.01403	0.015954
0.095871	0.021872	0.018291	0.018188	0.049518	0.049861	0.016534	0.029711	0.035238	0.052428	0.047507	0.011941	0.001606	0.010872	-0.00647			0.033534	0.016285	0.042523	0.022788	-0.00498	0.0410906	0.018189	0.034463	0.015266	0.042352	0.021392	0.015755	0.012597	0.017986	0.016542
0.092734	0.0201	0.019594	0.013917	0.051334	0.046926	0.015659	0.028874	0.03536	0.050651	0.050277	0.011087	0.000558	0.01024	-0.00571			0.035347	0.015614	0.042496	0.026289	-0.00659	0.0408032	0.018174	0.035195	0.015865	0.04201	0.019755	0.016114	0.013828	0.018545	0.016658
0.095278	0.020639	0.022944	0.018156	0.054629	0.045587	0.017515	0.028284	0.034791	0.050591	0.047907	0.011542	-0.00051	0.011536	-0.00704			0.034931	0.015515	0.039322	0.025635	-0.00546	0.0410522	0.020999	0.038265	0.0154	0.041719	0.021648	0.013455	0.012108	0.017315	0.020493
0.094788	0.022146	0.020511	0.017721	0.053919	0.046437	0.019618	0.024291	0.036015	0.05203	0.047921	0.010239	-0.00034	0.010622	-0.00959			0.03384	0.014526	0.041304	0.026768	-0.00573	0.0419342	0.019596	0.036633	0.015749	0.041171	0.019688	0.013181	0.012649	0.018444	0.017942
0.095137	0.03051	0.02276	0.017766	0.051356	0.045951	0.016802	0.029101	0.037849	0.05304	0.049181	0.010944	0.001266	0.010021	-0.00659			0.032063	0.015207	0.040507	0.027464	-0.00578	0.0407287	0.025351	0.036469	0.01489	0.041323	0.019996	0.01261	0.01164	0.018426	0.015933
0.097783	0.037142	0.025376	0.018665	0.052485	0.04568	0.017275	0.031083	0.036092	0.052291	0.052027	0.012465	0.001866	0.008808	-0.0067			0.034064	0.01552	0.039117	0.027014	-0.00464	0.0437236	0.020839	0.036782	0.014081	0.042217	0.019273	0.010306	0.011702	0.018212	0.017731
0.09853	0.032753	0.026158	0.018237	0.051682	0.048174	0.017348	0.029938	0.039155	0.047266	0.051212	0.013073	0.003014	0.008629	-0.00876			0.033027	0.016293	0.040368	0.026798	-0.00574	0.0438147	0.020249	0.036065	0.014932	0.04111	0.019116	0.012222	0.010077	0.017278	0.019047
0.098759	0.034694	0.024292	0.019004	0.054125	0.045943	0.019047	0.02525	0.037751	0.047556	0.050272	0.012207	0.000929	0.008568	-0.0115			0.032311	0.016228	0.039391	0.026244	-0.00717	0.0414925	0.022442	0.034988	0.014984	0.041006	0.018607	0.011155	0.011993	0.018318	0.018815
0.09713	0.032645	0.024893	0.019811	0.051906	0.044505	0.020135	0.024767	0.03877	0.046097	0.050013	0.010771	0.002085	0.008273	-0.0108			0.034545	0.016965	0.037665	0.026257	-0.00557	0.0421369	0.024095	0.035201	0.012614	0.042407	0.016915	0.011563	0.011643	0.017928	0.016537
0.096641	0.035529	0.026821	0.019694	0.052292	0.045556	0.02014	0.027627	0.035175	0.050899	0.049594	0.011306	0.002504	0.007984	-0.00931			0.03084	0.015825	0.039134	0.025712	-0.00276	0.0407294	0.026096	0.0344	0.013186	0.041199	0.017223	0.010179	0.007277	0.017801	0.011742
0.096139	0.034915	0.027576	0.015441	0.053773	0.044251	0.019722	0.025176	0.033078	0.049063	0.049693	0.010796	0.004637	0.008488	-0.00669			0.031901	0.016856	0.037853	0.025289	-0.00592	0.0434613	0.023853	0.037893	0.014326	0.043242	0.016398	0.009344	0.008565	0.015887	0.013692
0.09666	0.033176	0.025445	0.01574	0.054604	0.046237	0.01909	0.025475	0.034638	0.049774	0.053347	0.010557	0.002882	0.008737	-0.00642			0.033051	0.015973	0.040533	0.023741	-0.00573	0.044379	0.019742	0.036704	0.013075	0.044381	0.016491	0.006876	0.008876	0.015264	0.016097
0.094366	0.030359	0.026855	0.015275	0.053826	0.046154	0.021083	0.024586	0.038245	0.048895	0.054477	0.013576	0.006208	0.007869	-0.00466			0.033192	0.014832	0.041181	0.024563	-0.00838	0.0446228	0.02282	0.039938	0.014422	0.042433	0.015502	0.011122	0.00838	0.012793	0.01752
0.092798	0.03134	0.024707	0.015157	0.05266	0.043683	0.020535	0.023951	0.035796	0.049221	0.0495	0.014077	0.007002	0.007692	-0.00509			0.03001	0.015174	0.041314	0.024197	-0.00822	0.0443728	0.02073	0.03942	0.015699	0.042204	0.015456	0.00878	0.009469	0.016858	0.01776
0.090459	0.029693	0.026662	0.018711	0.051951	0.04393	0.021802	0.024065	0.033532	0.049561	0.050759	0.013537	0.005518	0.008449	-0.0046			0.031314	0.014459	0.042041	0.024815	-0.00592	0.0433099	0.02332	0.038394	0.015433	0.044012	0.013586	0.016317	0.010934	0.014747	0.017024
0.092453	0.029824	0.02292	0.016424	0.049949	0.046669	0.02327	0.026521	0.034068	0.048146	0.051741	0.013061	0.005324	0.007985	-0.00423			0.030735	0.015641	0.042401	0.024237	-0.00603	0.0430157	0.020958	0.039955	0.014664	0.041786	0.014472	0.018891	0.010869	0.015444	0.015573
0.088409	0.028826	0.023478	0.01625	0.047882	0.045343	0.024635	0.025578	0.033306	0.048428	0.05299	0.011975	0.005943	0.005876	-0.00304			0.031209	0.015289	0.040046	0.024419	-0.00419	0.0452402	0.022323	0.03679	0.014817	0.042626	0.014323	0.019526	0.008731	0.015483	0.015473
0.089765	0.028363	0.02436	0.014333	0.050616	0.046465	0.022847	0.028215	0.032877	0.050569	0.054028	0.01445	0.006675	0.005781	-0.00447			0.030505	0.013103	0.041768	0.023604	-0.00378	0.0447594	0.023533	0.035153	0.013561	0.041994	0.014547	0.019887	0.010196	0.014833	0.017171
0.087576	0.025191	0.022465	0.015101	0.048115	0.045206	0.021603	0.028972	0.033197	0.048497	0.054966	0.014061	0.007326	0.00675	-0.00443			0.029694	0.013982	0.041105	0.024873	-0.00321	0.0438356	0.022885	0.037768	0.014561	0.043486	0.015392	0.021598	0.009256	0.01806	0.016619
0.088029	0.02286	0.020861	0.01452	0.04519	0.045318	0.019358	0.028734	0.032963	0.049923	0.053326	0.011616	0.006071	0.006639	-0.00129			0.027513	0.013772	0.041802	0.023645	-0.00294	0.046245	0.024038	0.036659	0.013647	0.04221	0.016183	0.02314	0.009507	0.015054	0.014981
0.086355	0.023033	0.021815	0.013247	0.043626	0.044023	0.020859	0.02663	0.033656	0.048595	0.053221	0.012869	0.003177	0.005544	-0.00198			0.026146	0.011778	0.041324	0.0227	-0.00532	0.0479434	0.02489	0.03441	0.014785	0.040024	0.017345	0.024659	0.010593	0.015942	0.014939
0.086345	0.025666	0.016265	0.012582	0.043959	0.043746	0.019824	0.024808	0.033659	0.046385	0.051453	0.011084	0.005117	0.006845	-0.0023			0.024581	0.013182	0.039792	0.023117	-0.00388	0.0472148	0.026217	0.032309	0.014727	0.042623	0.017797	0.024935	0.008442	0.013029	0.012565
0.086005	0.025859	0.012223	0.014133	0.045168	0.043683	0.019699	0.026055	0.02944	0.043609	0.051599	0.011235	0.003858	0.005348	0.000117			0.026122	0.012226	0.041271	0.02634	-0.00328	0.0472057	0.025684	0.029348	0.017123	0.041263	0.017504	0.025937	0.009947	0.012332	0.016174
0.086622	0.024079	0.008454	0.01368	0.041248	0.043027	0.020905	0.023955	0.027146	0.045146	0.054301	0.012797	0.006824	0.00396	-0.00039			0.025868	0.011546	0.040679	0.024213	-0.00453	0.0459867	0.02457	0.03066	0.016665	0.041807	0.01894	0.02493	0.009776	0.012013	0.016453
0.083443	0.022723	0.010457	0.012198	0.039539	0.04198	0.019253	0.023928	0.028723	0.045255	0.053555	0.012848	0.004957	0.005835	0.002192			0.022782	0.011926	0.040787	0.02314	-0.00475	0.0483639	0.026584	0.029159	0.016059	0.041903	0.018134	0.022621	0.011484	0.013316	0.016909
0.083154	0.019524	0.009356	0.011761	0.041985	0.041259	0.020966	0.026072	0.030426	0.045406	0.053091	0.014216	0.004757	0.0061	0.001747			0.023413	0.011518	0.041423	0.021932	-0.00542	0.0489251	0.028854	0.032606	0.0156	0.042709	0.017686	0.021027	0.0121	0.011706	0.015579
0.082537	0.019645	0.013336	0.010039	0.03994	0.039458	0.021952	0.023952	0.031228	0.041212	0.050125	0.013524	0.004331	0.006751	0.000984			0.021857	0.01083	0.042079	0.023368	-0.00452	0.0493472	0.026561	0.036978	0.016717	0.043157	0.018125	0.024019	0.012423	0.012294	0.016742
0.0815	0.019944	0.016429	0.014039	0.037679	0.03953	0.021864	0.024029	0.032139	0.041576	0.050991	0.01355	0.006699	0.005675	0.002919			0.023428	0.011139	0.042097	0.02292	-0.00386	0.04814	0.026607	0.034562	0.015724	0.044976	0.019506	0.024742	0.013363	0.011929	0.013406
0.081645	0.022851	0.018409	0.013229	0.037487	0.04191	0.022991	0.025778	0.032645	0.03867	0.050395	0.011912	0.006567	0.007574	0.004105			0.019524	0.009697	0.039455	0.021511	-0.0051	0.0480342	0.028878	0.036505	0.017008	0.043849	0.020155	0.024854	0.015317	0.014037	0.014736
0.077196	0.022514	0.019755	0.009231	0.035959	0.038509	0.022924	0.026775	0.033881	0.043366	0.0496	0.014983	0.00671	0.005126	0.004644			0.018648	0.009934	0.039949	0.02312	-0.00467	0.0491012	0.026303	0.037308	0.016571	0.042567	0.020499	0.024461	0.016624	0.015864	0.015315
0.076334	0.020491	0.020635	0.007037	0.035417	0.040464	0.02167	0.023509	0.031966	0.04423	0.053018	0.01572	0.007466	0.007208	0.004102			0.020227	0.012717	0.039878	0.022354	-0.00491	0.0494605	0.028795	0.036567	0.018786	0.042773	0.020973	0.024623	0.016489	0.013287	0.011056
0.074127	0.01757	0.024858	0.00798	0.03517	0.039481	0.022229	0.023513	0.032249	0.042545	0.051425	0.016519	0.008366	0.00465	0.004109			0.019043	0.013388	0.039276	0.021438	-0.00583	0.0491205	0.028871	0.038127	0.020532	0.042805	0.022205	0.023789	0.017614	0.0093	0.009633
0.073326	0.017828	0.024948	0.001238	0.034019	0.038524	0.018383	0.021506	0.035769	0.043492	0.048185	0.014016	0.006102	0.005761	0.001516			0.019183	0.014352	0.039684	0.018316	-0.00472	0.0480237	0.030127	0.036041	0.02049	0.042122	0.022447	0.024346	0.019223	0.0134	0.010517
0.073537	0.01985	0.026121	0.003598	0.031341	0.039158	0.020878	0.017762	0.036588	0.040528	0.047324	0.012383	0.006715	0.006008	0.004608			0.017296	0.012871	0.038456	0.021121	-0.00607	0.0498849	0.027979	0.036348	0.021872	0.041898	0.023221	0.023421	0.017602	0.008051	0.011262
0.074249	0.021651	0.024786	0.005424	0.029974	0.039252	0.017846	0.018387	0.031669	0.039042	0.04858	0.014387	0.008614	0.006977	0.006451			0.017676	0.01287	0.03763	0.019141	-0.00744	0.0497911	0.028587	0.037874	0.021347	0.039415	0.022971	0.022084	0.018743	0.009399	0.011792
0.070412	0.020322	0.024518	0.007165	0.029803	0.037977	0.017615	0.017506	0.029701	0.041022	0.048959	0.013568	0.006727	0.006947	0.006285			0.018975	0.012286	0.03706	0.018845	-0.00582	0.0495173	0.030622	0.038183	0.021079	0.041086	0.023108	0.021061	0.015749	0.011073	0.012404
0.070183	0.024616	0.015354	0.0117	0.031251	0.037341	0.018361	0.018223	0.026723	0.039561	0.047856	0.015145	0.009855	0.0062	0.006261			0.015825	0.012613	0.036428	0.019925	-0.00544	0.0503196	0.030201	0.03628	0.021507	0.04234	0.02299	0.022108	0.015738	0.012247	0.011827
0.066425	0.029008	0.016249	0.016477	0.02991	0.039003	0.017123	0.019115	0.027801	0.039231	0.047669	0.015827	0.009472	0.006528	0.00404			0.015894	0.011531	0.033309	0.02025	-0.00426	0.0487882	0.031717	0.035198	0.021421	0.04209	0.022047	0.023632	0.015856	0.011951	0.014056
0.067014	0.026815	0.017395	0.01925	0.029378	0.038227	0.017901	0.018764	0.028756	0.037672	0.047558	0.016168	0.01131	0.007324	0.003387			0.017495	0.012342	0.035186	0.020882	-0.00247	0.0508939	0.032652	0.033176	0.022862	0.040821	0.021113	0.022409	0.016788	0.011523	0.012831
0.066857	0.025504	0.016249	0.021981	0.029958	0.036342	0.018081	0.019503	0.030025	0.03787	0.047894	0.015229	0.010952	0.009408	0.004234			0.015604	0.012183	0.035826	0.018347	-0.00284	0.0505624	0.033544	0.032548	0.02365	0.04052	0.020732	0.022331	0.015893	0.011546	0.012132
0.068411	0.026076	0.019899	0.026174	0.029566	0.038223	0.02145	0.020835	0.031859	0.040485	0.045859	0.017231	0.011191	0.006987	0.005484			0.015503	0.011941	0.035204	0.019306	-0.00162	0.0494604	0.031011	0.034364	0.023849	0.041934	0.019718	0.022788	0.015744	0.01309	0.012276
0.067007	0.027364	0.019093	0.027169	0.026459	0.036541	0.023607	0.022549	0.029001	0.040398	0.046423	0.016837	0.008779	0.006167	0.001891			0.016452	0.012455	0.034805	0.019769	-0.00219	0.0504952	0.031121	0.035679	0.022973	0.041914	0.020011	0.022702	0.01505	0.011362	0.016125
0.066512	0.024621	0.02315	0.029221	0.027062	0.039091	0.022234	0.023429	0.028925	0.039796	0.044732	0.019622	0.010407	0.004981	0.004318			0.017049	0.01261	0.035037	0.020578	-0.00096	0.0500789	0.029958	0.033563	0.025501	0.041121	0.01987	0.022887	0.017211	0.00954	0.013575
0.064766	0.026401	0.022912	0.030574	0.029345	0.038585	0.021383	0.02382	0.026852	0.040285	0.043683	0.017813	0.010384	0.006558	0.004816			0.015022	0.012986	0.033708	0.019663	-0.00129	0.0502158	0.031125	0.037765	0.025164	0.041709	0.023181	0.023562	0.018434	0.010474	0.015148
0.064858	0.02484	0.027255	0.030406	0.02827	0.038068	0.020003	0.025527	0.026161	0.039759	0.04352	0.017002	0.007999	0.007004	0.005045			0.015051	0.013073	0.034055	0.020634	-0.00148	0.0471927	0.033857	0.035199	0.024424	0.039401	0.025899	0.02296	0.020177	0.008331	0.014261
0.066781	0.02497	0.027193	0.028716	0.027181	0.037492	0.021389	0.026355	0.028024	0.038515	0.043933	0.014492	0.011982	0.00703	0.002719			0.013616	0.013365	0.032882	0.019233	-0.00161	0.0473178	0.033037	0.036793	0.025509	0.042784	0.028327	0.022924	0.013978	0.006337	0.013525
0.066857	0.025281	0.028159	0.02681	0.025928	0.036	0.02221	0.027407	0.027477	0.039262	0.044647	0.014825	0.012563	0.007328	0.006829			0.014599	0.011541	0.032768	0.019182	-0.00311	0.0457694	0.032248	0.034161	0.02563	0.039812	0.029907	0.022788	0.016892	0.007811	0.013847
0.065456	0.024815	0.026868	0.029177	0.029156	0.035132	0.021268	0.02705	0.027192	0.03659	0.04476	0.01543	0.011745	0.006862	0.002607			0.014222	0.012022	0.029192	0.017438	-0.0033	0.0480584	0.032783	0.033645	0.026312	0.03915	0.028614	0.023326	0.017115	0.007449	0.014727
0.065655	0.021025	0.026766	0.027935	0.026954	0.033915	0.020777	0.028695	0.025581	0.03574	0.040916	0.016569	0.011198	0.006578	0.006352			0.014873	0.012217	0.030168	0.018526	-0.00294	0.0472246	0.03136	0.035201	0.025631	0.039096	0.030363	0.023828	0.018191	0.008848	0.012683
0.063906	0.023401	0.026898	0.026701	0.024865	0.031991	0.02072	0.028003	0.025266	0.034368	0.040842	0.017173	0.009785	0.005952	0.005159			0.011927	0.011626	0.031292	0.019115	-0.00198	0.0475805	0.033423	0.031201	0.025776	0.038927	0.031347	0.021835	0.017064	0.006841	0.011993
0.063903	0.019113	0.029892	0.030078	0.024731	0.033635	0.019305	0.028681	0.02422	0.035147	0.039556	0.016958	0.011032	0.005445	0.005588			0.011994	0.012939	0.032658	0.018168	-0.0012	0.0462341	0.033349	0.031847	0.025041	0.035789	0.030562	0.023245	0.015962	0.00644	0.012629
0.064488	0.018495	0.028201	0.033814	0.024621	0.031262	0.019189	0.029251	0.024767	0.037822	0.040823	0.0186	0.010598	0.005858	0.004272			0.012731	0.010815	0.030312	0.016995	-0.00195	0.0466817	0.031613	0.029362	0.026456	0.036713	0.031786	0.023027	0.01778	0.00636	0.011885
0.061857	0.017573	0.027461	0.035551	0.024748	0.032901	0.018701	0.027457	0.023698	0.035728	0.037525	0.019986	0.00999	0.00502	0.005933			0.012699	0.011454	0.031383	0.018551	0.000872	0.0479014	0.031338	0.030752	0.026918	0.038751	0.031647	0.022905	0.017227	0.007702	0.012661
0.064548	0.015849	0.028196	0.036009	0.022832	0.031807	0.017607	0.027748	0.025635	0.032849	0.038228	0.018656	0.011963	0.00702	0.008262			0.015707	0.011777	0.02887	0.017098	0.000525	0.0492399	0.032342	0.030948	0.026121	0.036954	0.031535	0.020906	0.018405	0.008643	0.012292
0.061299	0.013314	0.026932	0.031995	0.020742	0.033733	0.015251	0.028627	0.024729	0.036671	0.03652	0.019756	0.012251	0.005318	0.006223			0.011359	0.010755	0.029265	0.018252		0.0476814	0.035164	0.031695	0.028284	0.037436	0.029277	0.020207	0.017859	0.007606	0.013859
0.062784	0.018185	0.02635	0.030935	0.022541	0.03356	0.017198	0.027346	0.02474	0.036307	0.035569	0.021533	0.010419	0.006176	0.005679			0.011428	0.011247	0.030013	0.018517	0.000959	0.0493934	0.03401	0.034891	0.027987	0.036203	0.029604	0.019559	0.016616	0.00866	0.012339
0.060553	0.016125	0.027203	0.034108	0.021427	0.032748	0.014682	0.029396	0.02484	0.03591	0.036145	0.021686	0.010662	0.006104	0.004249			0.013692	0.012047	0.031703	0.016222	-0.00055	0.0463702	0.033534	0.034145	0.028924	0.035752	0.030601	0.020064	0.019393	0.009252	0.012834
0.06083	0.016895	0.023202	0.0316	0.019681	0.031887	0.012929	0.031377	0.024989	0.034338	0.035895	0.023857	0.01065	0.00419	0.004564			0.014052	0.010304	0.02917	0.018644	-0.00039	0.0469077	0.034477	0.033425	0.028973	0.036734	0.031723	0.01954	0.015749	0.007971	0.015527
0.060929	0.015725	0.024196	0.033208	0.021218	0.031037	0.014805	0.028875	0.023689	0.036503	0.033609	0.02371	0.010641	0.006816	0.005016			0.011914	0.010705	0.029816	0.018973	0.001441	0.0458787	0.031018	0.03442	0.028614	0.035437	0.030422	0.020371	0.014451	0.007371	0.012881
0.06249	0.017563	0.025444	0.037305	0.022377	0.03277	0.014877	0.028244	0.021917	0.037492	0.033196	0.023946	0.008528	0.005054	0.005272			0.012671	0.009462	0.030954	0.014812	0.000833	0.0453844	0.027544	0.033865	0.029661	0.035239	0.032288	0.01942	0.01522	0.006959	0.013094
0.061575	0.015904	0.025466	0.038725	0.022288	0.032607	0.010959	0.029151	0.022812	0.033075	0.033725	0.025659	0.01227	0.003037	0.00437			0.011679	0.010816	0.028813	0.015882	0.003631	0.0479686	0.032393	0.035749	0.028833	0.035347	0.031417	0.020522	0.01659	0.005078	0.014195
0.063848	0.016184	0.026597	0.035279	0.022499	0.034527	0.013	0.028	0.022693	0.035509	0.03704	0.023354	0.010481	0.003106	0.003564			0.012785	0.010696	0.029515	0.01635	0.002619	0.045273	0.032158	0.035096	0.025262	0.034523	0.033874	0.0206	0.015579	0.00416	0.01383
0.060718	0.020017	0.025412	0.03761	0.022249	0.031905	0.014227	0.029463	0.023635	0.036234	0.034773	0.02563	0.010012	0.001607	0.00432			0.010757	0.010881	0.027016	0.015182	0.002518	0.0461483	0.031158	0.035279	0.027224	0.036144	0.032153	0.018703	0.015888	0.003895	0.012553
0.061847	0.020438	0.02551	0.037656	0.020793	0.030833	0.013324	0.026739	0.02366	0.036197	0.034299	0.027351	0.01042	0.005288	0.003513			0.011613	0.011453	0.027769	0.01461	0.0024	0.0453111	0.031107	0.033639	0.026682	0.036767	0.03099	0.019155	0.014642	0.005258	0.014439
0.065422	0.02396	0.027897	0.038567	0.02308	0.03179	0.015702	0.027611	0.022808	0.038173	0.03208	0.028597	0.01016	0.004089	0.004289			0.011551	0.010301	0.028529	0.013431	0.003518	0.0458299	0.031474	0.033435	0.026087	0.035176	0.031834	0.018073	0.01538	0.00332	0.012213
0.067012	0.022359	0.028849	0.038449	0.02449	0.03536	0.015728	0.025527	0.02153	0.038458	0.033524	0.027195	0.011889	0.003268	0.002863			0.012017	0.011544	0.027839	0.015606	0.001553	0.0467662	0.02997	0.033421	0.026275	0.037847	0.032067	0.01735	0.015714	0.002402	0.015164
0.062882	0.019645	0.029264	0.041078	0.023176	0.036564	0.018024	0.024825	0.021646	0.040261	0.032552	0.027934	0.014437	0.00291	0.004501			0.011007	0.012743	0.025157	0.015132	0.002188	0.0466282	0.029926	0.033452	0.025577	0.038536	0.033409	0.015986	0.014676	0.003116	0.016532
0.061765	0.02259	0.029702	0.040752	0.023023	0.036455	0.019202	0.027177	0.024097	0.040621	0.034744	0.026189	0.011733	0.004083	0.004279			0.012498	0.010954	0.026493	0.016073	0.003161	0.0451767	0.028707	0.032399	0.024759	0.037619	0.033849	0.016847	0.015781	0.004023	0.013759
0.059125	0.027747	0.032146	0.041361	0.022904	0.03435	0.020569	0.026866	0.0261	0.039138	0.032894	0.02579	0.014481	0.003942	0.004806			0.01242	0.011436	0.024741	0.016419	0.001252	0.0445923	0.030588	0.033867	0.023922	0.036082	0.035202	0.015844	0.0155	0.003129	0.015005
0.063349	0.024331	0.033023	0.040908	0.021605	0.033573	0.019454	0.028239	0.025542	0.039549	0.036657	0.025857	0.014965	0.002494	0.00292			0.012621	0.011949	0.023293	0.015772		0.0455456	0.029957	0.032706	0.024247	0.036322	0.033488	0.014741	0.013488	0.003767	0.01638
0.064607	0.023637	0.032497	0.03827	0.02813	0.031005	0.020023	0.027574	0.02253	0.039052	0.039406	0.025225	0.011401	0.003153	0.004006			0.011496	0.011651	0.024606	0.014791	0.000308	0.0442349	0.028502	0.033536	0.023498	0.036156	0.03481	0.015576	0.012357	0.004991	0.013785
0.063706	0.02544	0.03238	0.038513	0.024433	0.03385	0.019569	0.027908	0.020887	0.04231	0.04	0.024468	0.014688	0.003114	0.004882			0.014514	0.010783	0.023652	0.014825	-0.00071	0.0451	0.03134	0.032113	0.022517	0.036504	0.034422	0.015982	0.013961	0.006229	0.010479
0.061833	0.022132	0.032581	0.036501	0.025293	0.034069	0.023205	0.02547	0.02202	0.041244	0.038959	0.023888	0.014659	0.002013	0.003867			0.013351	0.011576	0.023359	0.01432	-0.00045	0.0439217	0.030117	0.031734	0.020532	0.038159	0.033472	0.017267	0.014147	0.004186	0.011304
0.062929	0.022334	0.032295	0.034195	0.023551	0.03526	0.026187	0.027569	0.023965	0.040982	0.038226	0.025137	0.017167	0.001594	0.00155			0.014746	0.01187	0.023851	0.013294	-0.00073	0.0465687	0.030203	0.031819	0.021205	0.036473	0.033964	0.017387	0.012761	0.004175	0.013154
0.064354	0.019882	0.031994	0.033886	0.025961	0.033768	0.025099	0.027816	0.024547	0.042806	0.04082	0.02391	0.015639	0.001885	0.001137			0.01563	0.010812	0.024005	0.014481	4.74e-05	0.0461337	0.02906	0.030933	0.019251	0.036817	0.033752	0.016627	0.015636	0.00474	0.011373
0.066267	0.020429	0.032753	0.033899	0.028197	0.032219	0.025436	0.028785	0.025407	0.039329	0.040022	0.025981	0.017042	0.001974	0.003027			0.016074	0.01175	0.023447	0.015203	0.000328	0.0452948	0.030267	0.032974	0.018407	0.035069	0.033738	0.017684	0.015663	0.006976	0.011193
0.065862	0.021885	0.033026	0.033991	0.031291	0.031911	0.027133	0.03165	0.023644	0.040362	0.038994	0.024827	0.017565	0.002703	0.003818			0.01514	0.011229	0.02398	0.01716	-0.001	0.0446036	0.029841	0.030865	0.0187	0.036595	0.032658	0.017741	0.013689	0.003791	0.009872
0.066715	0.025377	0.033217	0.031594	0.033089	0.035873	0.02704	0.030567	0.020697	0.042247	0.036974	0.024568	0.014526	0.00275	0.002257			0.014096	0.009068	0.023422	0.017142	4.1e-05	0.0440991	0.026938	0.033201	0.017682	0.036985	0.032971	0.0183	0.012618	0.004937	0.010866
0.064532	0.02348	0.031373	0.029732	0.03617	0.033591	0.029289	0.032656	0.021726	0.039623	0.038241	0.025689	0.015502	0.004266	0.002743			0.011813	0.009887	0.02479	0.017667	5.08e-05	0.0452492	0.029629	0.033034	0.017519	0.036057	0.033116	0.018236	0.013484	0.005077	0.012851
0.0639	0.019898	0.034546	0.026727	0.034539	0.031371	0.028403	0.030754	0.023577	0.038224	0.038181	0.025581	0.013543	0.004044	0.004133			0.013424	0.007911	0.025427	0.017168	3.59e-05	0.045488	0.02937	0.034355	0.01789	0.035961	0.035511	0.01875	0.013102	0.005593	0.009209
0.065152	0.019567	0.033732	0.031291	0.033973	0.032139	0.030045	0.031742	0.022534	0.039677	0.037635	0.025375	0.013516	0.005255	0.00207			0.015237	0.009224	0.025008	0.016761	-0.00241	0.042134	0.029719	0.031084	0.018249	0.035756	0.034291	0.018292	0.014367	0.003745	0.011477
0.066868	0.0183	0.034585	0.028407	0.035408	0.03193	0.03098	0.033174	0.02285	0.039263	0.038331	0.025755	0.013657	0.004379	0.003344			0.016481	0.009107	0.025465	0.018954	-0.00038	0.0422726	0.027295	0.031452	0.016717	0.03896	0.034184	0.017816	0.013264	0.002261	0.010673
0.064889	0.0224	0.036475	0.028283	0.034128	0.031004	0.029855	0.031684	0.023325	0.039303	0.038722	0.024367	0.01333	0.005662	0.003253			0.016506	0.010877	0.026572	0.016842	-0.00103	0.0414202	0.027842	0.033598	0.016727	0.037535	0.033519	0.017571	0.009718	0.002817	0.015173
0.065285	0.022021	0.039151	0.028533	0.035959	0.030333	0.031211	0.035394	0.021952	0.038148	0.038797	0.025874	0.012352	0.006428	0.002471			0.014425	0.009481	0.026512	0.015101	0.001911	0.0411685	0.029038	0.033303	0.019149	0.037286	0.032946	0.016367	0.010395	0.003656	0.01191
0.066401	0.025373	0.038169	0.030479	0.033869	0.029157	0.036034	0.035497	0.022966	0.036581	0.037183	0.024279	0.015065	0.006321	0.00345			0.015317	0.01025	0.026908	0.015735	0.002474	0.0447795	0.025742	0.035918	0.018562	0.037177	0.032614	0.017184	0.010678	0.00247	0.011736
0.070488	0.022996	0.041931	0.033251	0.035192	0.031342	0.033376	0.037269	0.024042	0.037458	0.039597	0.027177	0.014784	0.007294	0.002544			0.016201	0.011825	0.026198	0.012068	0.00303	0.0428375	0.026089	0.03477	0.019894	0.036187	0.031968	0.015823	0.010274	0.002749	0.012367
0.072969	0.02176	0.041872	0.034599	0.034417	0.030915	0.031872	0.036991	0.027888	0.035981	0.037236	0.028807	0.014259	0.006539	0.005033			0.015147	0.010242	0.027231	0.016939	0.003365	0.0431713	0.026334	0.034215	0.020454	0.036001	0.032164	0.015923	0.012048	0.00283	0.011063
0.069698	0.021269	0.042209	0.038348	0.034479	0.030607	0.032068	0.035638	0.022893	0.033961	0.037353	0.026097	0.01139	0.008935	0.005294			0.017275	0.009729	0.026762	0.015012	0.005783	0.0413074	0.026117	0.033698	0.019535	0.034702	0.030551	0.016322	0.010313	0.003302	0.011945
0.068489	0.023992	0.041446	0.038036	0.037654	0.028987	0.031912	0.036362	0.022291	0.033751	0.035089	0.026627	0.011814	0.008638	0.005981			0.018505	0.011315	0.02668	0.01564	0.005665	0.0421792	0.025717	0.033002	0.018849	0.03449	0.032311	0.015053	0.011238	0.003905	0.011726
0.067568	0.025736	0.040719	0.03904	0.03881	0.030313	0.031141	0.036634	0.023415	0.032906	0.034071	0.025864	0.012211	0.007754	0.005776			0.018889	0.01072	0.027309	0.015245	0.002465	0.0448466	0.024781	0.03441	0.018645	0.033263	0.032227	0.015432	0.009785	0.002565	0.012082
0.070193	0.026285	0.039544	0.039193	0.039612	0.030386	0.030073	0.040237	0.023776	0.033972	0.034247	0.026533	0.013581	0.007497	0.007619			0.021084	0.010777	0.027641	0.014585	0.003714	0.0469998	0.027555	0.037761	0.018096	0.033666	0.032995	0.016101	0.009904	0.006197	0.011849
0.069986	0.026531	0.038537	0.040492	0.035881	0.03019	0.033172	0.037806	0.025042	0.036723	0.033581	0.02683	0.012615	0.011034	0.006102			0.022073	0.009603	0.026504	0.014255	0.001959	0.0433572	0.02667	0.034001	0.01733	0.030907	0.034811	0.016821	0.010138	0.004863	0.013494
0.069535	0.025333	0.041941	0.042493	0.037248	0.029809	0.03605	0.039365	0.021703	0.03661	0.03062	0.022915	0.013603	0.009099	0.006132			0.022124	0.006692	0.027418	0.016293	0.003153	0.0426949	0.025991	0.032788	0.016958	0.033434	0.035418	0.01628	0.011298	0.006305	0.013139
0.067114	0.025105	0.042745	0.042569	0.036366	0.028307	0.036367	0.039297	0.022528	0.034661	0.029802	0.023396	0.012097	0.01138	0.006114			0.021703	0.00491	0.02684	0.014752	0.000757	0.0430559	0.023166	0.031732	0.016872	0.032041	0.035318	0.016344	0.009261	0.005053	0.01225
0.068026	0.024028	0.044648	0.040649	0.035264	0.029317	0.034941	0.037792	0.02212	0.034545	0.029237	0.024034	0.01139	0.012235	0.004614			0.020792	0.003588	0.027096	0.016818	0.0006	0.0451921	0.025312	0.033698	0.018322	0.034093	0.034701	0.017272	0.011704	0.003988	0.014627
0.068763	0.02408	0.048065	0.044423	0.035205	0.02857	0.037197	0.039871	0.02031	0.032408	0.027895	0.022989	0.013446	0.011661	0.008251			0.023566	0.005464	0.0276	0.013536	0.002684	0.0444109	0.024597	0.033072	0.020129	0.034484	0.035219	0.017553	0.00937	0.006679	0.012302
0.070447	0.027182	0.048675	0.043323	0.037531	0.028276	0.039661	0.040069	0.023269	0.032189	0.027883	0.023013	0.0155	0.013695	0.007134			0.022686	0.006825	0.028957	0.015752	0.002261	0.0469171	0.026693	0.034378	0.020175	0.034838	0.03511	0.018127	0.009903	0.00646	0.011889
0.069806	0.029382	0.050546	0.042246	0.040109	0.026822	0.039114	0.038992	0.025866	0.030859	0.028787	0.02585	0.013285	0.013209	0.008077			0.022319	0.00922	0.031679	0.018301	0.002034	0.0459492	0.025565	0.033816	0.020774	0.036196	0.03473	0.015771	0.008413	0.00596	0.010843
0.06838	0.03037	0.049407	0.043227	0.041219	0.028439	0.03916	0.039395	0.02525	0.032075	0.027265	0.026254	0.013314	0.014499	0.007583			0.020321	0.00928	0.032835	0.014639	7.21e-05	0.0449729	0.02722	0.034192	0.021463	0.034292	0.033422	0.016088	0.008945	0.004843	0.011662
0.064537	0.028897	0.046131	0.04192	0.045705	0.02804	0.037624	0.041132	0.023279	0.031888	0.026868	0.026715	0.015892	0.015037	0.008174			0.020011	0.011616	0.033364	0.017272	0.000964	0.0440305	0.023448	0.035422	0.02169	0.035104	0.034887	0.016282	0.009217	0.005338	0.012847
0.064484	0.028582	0.050191	0.041227	0.045223	0.027622	0.037414	0.039161	0.021716	0.033508	0.027883	0.029668	0.015925	0.014053	0.004796			0.022174	0.01223	0.034311	0.015712	0.000214	0.042954	0.024964	0.035607	0.02163	0.035229	0.033588	0.017115	0.009224	0.00476	0.013152
0.068057	0.030332	0.049916	0.038702	0.049964	0.024965	0.038196	0.039165	0.019616	0.033878	0.026204	0.030777	0.015732	0.013597	0.0058			0.020509	0.013121	0.036761	0.016386	-0.00021	0.045893	0.024413	0.032822	0.023212	0.035464	0.034701	0.016579	0.008364	0.003875	0.009807
0.069117	0.029752	0.051321	0.038	0.054803	0.026211	0.03689	0.037167	0.017866	0.033049	0.028595	0.029354	0.014681	0.014351	0.004268			0.02139	0.014671	0.033849	0.019715	0.000595	0.0479647	0.023687	0.034775	0.022187	0.036321	0.037335	0.016545	0.007788	0.004064	0.013964
0.070144	0.028169	0.056171	0.039811	0.056356	0.024725	0.037683	0.034869	0.018492	0.033404	0.028567	0.02853	0.017153	0.014243	0.006683			0.018388	0.013263	0.032562	0.014727	0.001685	0.0472955	0.025525	0.038559	0.02322	0.033604	0.037109	0.016889	0.006417	0.001592	0.014069
0.067835	0.027704	0.056539	0.040851	0.062033	0.02448	0.03815	0.038741	0.020815	0.031709	0.030109	0.027822	0.017487	0.015909	0.002904			0.016488	0.014819	0.031246	0.015597	0.003194	0.0453416	0.024238	0.039395	0.02377	0.036264	0.035237	0.017197	0.008964	0.004283	0.012065
0.067364	0.028108	0.05848	0.040652	0.065561	0.025148	0.036684	0.038514	0.01991	0.03163	0.033788	0.029356	0.017185	0.014993	0.005118			0.015988	0.016337	0.033226	0.014419	0.002233	0.0449762	0.025382	0.038172	0.02526	0.036592	0.035552	0.017546	0.009004	0.005964	0.014136
0.072024	0.029452	0.058877	0.041562	0.067091	0.024786	0.037922	0.040615	0.018366	0.031832	0.03169	0.028678	0.016938	0.015023	0.005238			0.016373	0.016306	0.034827	0.013919	0.00145	0.0450402	0.025303	0.038869	0.024425	0.036566	0.03586	0.017608	0.007928	0.006014	0.013368
0.069386	0.029692	0.060255	0.041931	0.067597	0.024167	0.034753	0.038898	0.018568	0.029851	0.032184	0.02945	0.017295	0.014148	0.0024			0.019189	0.016251	0.034194	0.017375	0.000576	0.0443354	0.024324	0.038929	0.026176	0.036606	0.036339	0.018357	0.005968	0.00354	0.011774
0.070356	0.029397	0.059057	0.038886	0.070539	0.026416	0.034412	0.038438	0.019957	0.028839	0.030385	0.028588	0.015386	0.014513	0.001766			0.020178	0.014352	0.035972	0.017751	0.004426	0.0432708	0.023468	0.041215	0.026072	0.036285	0.035884	0.019368	0.004391	0.004341	0.011424
0.064407	0.03274	0.062072	0.036092	0.072389	0.025778	0.035893	0.039143	0.021255	0.02675	0.034604	0.025926	0.016652	0.015798	0.001551			0.019585	0.014259	0.03605	0.018552	0.002506	0.045665	0.022136	0.042373	0.02603	0.034264	0.037297	0.019296	0.008945	0.005032	0.011861
0.063217	0.029822	0.060986	0.036329	0.074375	0.028343	0.035708	0.040307	0.018604	0.025814	0.032087	0.026729	0.016343	0.014474	0.000836			0.018265	0.015243	0.03689	0.019758	0.001409	0.0454388	0.02375	0.043701	0.026879	0.035145	0.038154	0.019754	0.008108	0.005316	0.012517
0.063049	0.026145	0.059896	0.034511	0.074978	0.028473	0.03285	0.038927	0.017467	0.026317	0.030617	0.029112	0.016154	0.016111	-0.00094			0.016171	0.0164	0.03562	0.01821	0.00334	0.044902	0.022686	0.044778	0.027639	0.035264	0.038772	0.019706	0.009526	0.005992	0.013638
0.061072	0.028107	0.058527	0.03243	0.075819	0.025151	0.031209	0.038385	0.01655	0.031699	0.028466	0.030667	0.014478	0.017005	-0.00028			0.016357	0.015128	0.035477	0.019288	0.003692	0.0412832	0.023379	0.043744	0.028892	0.035703	0.036908	0.020138	0.007984	0.003356	0.012542
0.063917	0.029547	0.058638	0.033972	0.076425	0.028014	0.032951	0.040085	0.013082	0.0292	0.028511	0.030315	0.017964	0.017428	-0.00164			0.016663	0.018325	0.035302	0.019852	0.000239	0.0413031	0.024192	0.043267	0.029051	0.035301	0.038953	0.019943	0.008127	0.00278	0.015459
0.063861	0.027692	0.062779	0.031276	0.077927	0.023153	0.030503	0.03839	0.017474	0.030844	0.027358	0.030812	0.01609	0.018252	-0.0019			0.014675	0.016989	0.036682	0.01827	0.001791	0.0426145	0.023293	0.043497	0.024966	0.035674	0.037946	0.01972	0.006453	0.003004	0.01124
0.065488	0.026737	0.061694	0.028288	0.078724	0.02311	0.029153	0.037681	0.019143	0.029152	0.025481	0.029408	0.017338	0.017982	-0.00352			0.016397	0.017122	0.036323	0.01997	0.001421	0.0438275	0.024427	0.043799	0.026011	0.033833	0.039342	0.02003	0.007261	0.00212	0.010919
0.062281	0.026796	0.061233	0.02899	0.08231	0.023606	0.024172	0.037208	0.019503	0.023607	0.026877	0.028852	0.019456	0.019771	-0.00376			0.01334	0.01775	0.034496	0.01662	0.001741	0.0416088	0.024154	0.046654	0.025203	0.035222	0.039592	0.018664	0.004067	0.005377	0.012505
0.064079	0.023902	0.062261	0.027997	0.083104	0.023136	0.026465	0.037649	0.015892	0.02418	0.025692	0.02675	0.020904	0.01885	-0.00341			0.016729	0.01882	0.035184	0.017562	-0.00111	0.0430968	0.022068	0.047597	0.026053	0.037017	0.039296	0.020637	0.006882	0.000478	0.012325
0.062155	0.026872	0.061738	0.02935	0.080802	0.02523	0.025838	0.034693	0.018667	0.027013	0.023604	0.026214	0.019045	0.019761	-0.00466			0.014177	0.020347	0.035447	0.020492	-0.00031	0.0432337	0.024612	0.045477	0.02492	0.034388	0.036688	0.018291	0.008515	0.001112	0.012851
0.060601	0.026229	0.064588	0.027825	0.081817	0.026173	0.02388	0.033679	0.018945	0.026974	0.02593	0.025182	0.019364	0.02029	-0.00602			0.015177	0.019839	0.035915	0.020247		0.0428887	0.024346	0.045265	0.023857	0.03327	0.037982	0.017657	0.005873	0.003189	0.012308
0.061202	0.022347	0.060999	0.025012	0.080223	0.025892	0.025167	0.0332	0.021852	0.028011	0.026303	0.024374	0.019634	0.021354	-0.00663			0.015022	0.018096	0.037568	0.021609	-0.00092	0.0432515	0.027141	0.043137	0.02399	0.033493	0.038013	0.01738	0.006367	0.002357	0.011757
0.05734	0.021697	0.060349	0.027396	0.08142	0.026388	0.025041	0.032709	0.021367	0.026259	0.024878	0.025711	0.019236	0.020159	-0.00828			0.01618	0.017978	0.037238	0.023087	0.000698	0.0422293	0.026191	0.043252	0.023469	0.035154	0.039636	0.016812	0.006447	0.000742	0.010738
0.058567	0.020317	0.059941	0.030164	0.079855	0.024859	0.02655	0.031138	0.016134	0.022446	0.022542	0.026255	0.021116	0.021248	-0.00618			0.014684	0.018209	0.037362	0.023115	0.002531	0.044206	0.023674	0.044758	0.020416	0.031729	0.038516	0.01617	0.005449	0.002076	0.011273
0.057785	0.021631	0.057448	0.030934	0.077204	0.027378	0.024858	0.030109	0.017259	0.022984	0.021935	0.02718	0.019845	0.021568	-0.00606			0.014689	0.0186	0.035043	0.022729	-0.00028	0.0429598	0.025764	0.045302	0.021634	0.034257	0.039165	0.01571	0.00721	0.003711	0.012572
0.054716	0.019729	0.057598	0.028166	0.077224	0.024744	0.024571	0.031702	0.014354	0.022604	0.020145	0.028591	0.019752	0.019999	-0.00653			0.015685	0.018538	0.034922	0.022749	-0.00043	0.0425282	0.024438	0.04506	0.021804	0.032572	0.039811	0.01678	0.005488	0.001514	0.011666
0.055985	0.020899	0.058621	0.026489	0.075472	0.023808	0.023968	0.029246	0.015306	0.025033	0.020582	0.028325	0.021809	0.018864	-0.00752			0.014857	0.018095	0.035125	0.022098	-0.00133	0.0448138	0.023491	0.047662	0.022721	0.031417	0.040678	0.015364	0.005481	-0.00089	0.011553
0.059085	0.019993	0.058065	0.02857	0.075472	0.022855	0.023785	0.029501	0.013952	0.023908	0.019076	0.029516	0.022725	0.019688	-0.00813			0.013583	0.018767	0.034777	0.019758	-0.00206	0.0450068	0.021609	0.044642	0.023217	0.031606	0.039396	0.014999	0.005648	-0.00105	0.009169
0.055807	0.019481	0.056476	0.027498	0.076807	0.022426	0.022367	0.029083	0.014981	0.023628	0.018679	0.027912	0.021806	0.02068	-0.00777			0.012763	0.018383	0.034483	0.019669	-0.00393	0.0435756	0.024947	0.044134	0.023741	0.031319	0.039149	0.017139	0.005585	-0.00076	0.0122
0.059221	0.020077	0.055275	0.029827	0.072419	0.024378	0.021749	0.027299	0.015721	0.023362	0.017655	0.027771	0.021945	0.020279	-0.00728			0.013548	0.019918	0.034449	0.024392	-0.00277	0.0430287	0.025444	0.044627	0.022432	0.032318	0.039562	0.016132	0.0044	0.001435	0.013949
0.055161	0.02645	0.056187	0.032189	0.072128	0.021653	0.021756	0.027006	0.015369	0.023282	0.018396	0.028263	0.021876	0.020724	-0.00999			0.012074	0.019141	0.034468	0.02383	-0.00246	0.041253	0.022762	0.04513	0.021152	0.032795	0.039417	0.015678	0.002132	-0.0002	0.011028
0.052324	0.028561	0.055741	0.033294	0.074802	0.024629	0.018908	0.027009	0.013154	0.02236	0.018318	0.028053	0.020962	0.021458	-0.0117			0.011124	0.017892	0.032258	0.022151	-0.00339	0.0434961	0.02387	0.045403	0.022262	0.032419	0.038513	0.016948	0.001416	-0.00145	0.012441
0.052471	0.020539	0.055349	0.032363	0.070227	0.022372	0.019972	0.027442	0.013335	0.022434	0.0204	0.025831	0.019611	0.018988	-0.01307			0.011612	0.01606	0.030829	0.020997	-0.00176	0.0428932	0.023209	0.046806	0.021459	0.033696	0.038283	0.018275	0.003842	-0.00089	0.010774
0.051096	0.023463	0.058022	0.034504	0.070582	0.021572	0.02005	0.026596	0.015268	0.021504	0.019455	0.025019	0.021036	0.019757	-0.01364			0.011538	0.016834	0.034342	0.023476	0.000879	0.0445848	0.021881	0.043146	0.020428	0.03226	0.038285	0.018668	0.004088	0.000367	0.011488
0.050197	0.025557	0.057934	0.035175	0.071783	0.021374	0.015845	0.027678	0.013075	0.019959	0.017449	0.022819	0.020066	0.021586	-0.01459			0.010931	0.017518	0.032613	0.023701	-0.0003	0.0448626	0.020038	0.045499	0.020651	0.031499	0.036871	0.019365	0.001888	-0.00148	0.01093
0.05072	0.030173	0.054629	0.034024	0.072166	0.022073	0.017766	0.026894	0.012206	0.023253	0.017501	0.023047	0.022335	0.020777	-0.01483			0.011077	0.017345	0.033248	0.022895	-0.00085	0.046729	0.020767	0.040788	0.020086	0.03262	0.038859	0.019195	0.004228	-0.00059	0.013072
0.051502	0.029634	0.056998	0.032864	0.072093	0.021395	0.016058	0.026582	0.009989	0.020223	0.017337	0.023426	0.019927	0.019896	-0.00728			0.01186	0.015371	0.034042	0.021984	0.000921	0.0431917	0.021095	0.041811	0.020354	0.030768	0.037406	0.01733	0.003044	-0.00199	0.010353
0.051564	0.027053	0.055203	0.039136	0.06876	0.021498	0.017669	0.0261	0.011647	0.020933	0.016747	0.025065	0.021694	0.018929	0.002625			0.01638	0.017114	0.033835	0.019393	0.001618	0.0424292	0.019169	0.043156	0.021127	0.03156	0.039712	0.016339	0.002933	-0.00302	0.009152
0.052159	0.023734	0.057221	0.040226	0.068547	0.020902	0.016504	0.026645	0.014231	0.019913	0.014916	0.025808	0.020543	0.017318	0.010989			0.018412	0.01693	0.032147	0.018546	0.002462	0.0442769	0.019508	0.04202	0.020828	0.030822	0.038067	0.017775	0.002953	-0.00072	0.009834
0.051977	0.021609	0.058062	0.039546	0.06582	0.02252	0.016141	0.029671	0.013715	0.019621	0.013362	0.027554	0.021235	0.018195	0.013222			0.013953	0.017515	0.032969	0.02534	0.003288	0.0436841	0.019325	0.041219	0.017388	0.028781	0.037895	0.017871	0.00117	-0.00196	0.012318
0.049931	0.023137	0.061363	0.043201	0.064159	0.020052	0.017682	0.029089	0.011227	0.020393	0.014025	0.025822	0.020405	0.018662	0.013542			0.014529	0.0175	0.03003	0.026043	0.003494	0.0439246	0.020164	0.04149	0.018773	0.02803	0.036876	0.017861	0.001397	-0.00296	0.012606
0.052305	0.024989	0.062096	0.044861	0.066385	0.022612	0.017199	0.028401	0.009301	0.019696	0.012792	0.028951	0.020502	0.018467	0.016358			0.014968	0.017219	0.03083	0.025216	0.003514	0.0434405	0.019952	0.039554	0.018834	0.028711	0.0375	0.017655	0.001121	-0.00383	0.012045
0.049705	0.023175	0.06247	0.043433	0.065609	0.021294	0.016658	0.028402	0.011475	0.020944	0.013176	0.028974	0.020306	0.019705	0.016769			0.014906	0.018924	0.030887	0.026313	0.002662	0.0421179	0.018347	0.04044	0.01859	0.027542	0.036238	0.0176	0.000374	-0.00337	0.014219
0.048658	0.024581	0.065801	0.042658	0.063225	0.024931	0.015817	0.031194	0.01208	0.021094	0.010588	0.026315	0.022635	0.017016	0.014321			0.016258	0.017231	0.03325	0.024014	0.001394	0.0392476	0.016457	0.039346	0.019614	0.02806	0.038597	0.018399	-0.00062	-0.00475	0.013834
0.048535	0.022743	0.064888	0.044969	0.06447	0.024275	0.014905	0.032035	0.011482	0.022368	0.012849	0.024473	0.021721	0.017739	0.011992			0.017382	0.01756	0.034301	0.026527	0.001769	0.0387362	0.018217	0.039496	0.018241	0.027102	0.036031	0.019239	-0.00107	-0.00541	0.014339
0.049673	0.021404	0.063258	0.04894	0.06451	0.025655	0.013466	0.032975	0.013838	0.018056	0.011983	0.023123	0.021181	0.020272	0.013895			0.015979	0.017978	0.036109	0.024428	0.000484	0.0399951	0.018608	0.038577	0.018214	0.028982	0.038716	0.018275	-0.00334	-0.00364	0.013824
0.051347	0.023013	0.064317	0.047441	0.063247	0.02527	0.012146	0.032756	0.011489	0.01964	0.015739	0.022078	0.022689	0.020259	0.014986			0.015366	0.016915	0.036571	0.024933	0.001807	0.0422789	0.020121	0.03831	0.017429	0.029446	0.037608	0.018696	-0.00094	-0.00451	0.0154
0.052468	0.023911	0.064043	0.04914	0.06141	0.024955	0.01308	0.033737	0.01219	0.019719	0.015266	0.021933	0.022474	0.020584	0.016515			0.01254	0.019589	0.037986	0.024546	0.004098	0.0443473	0.018982	0.036179	0.017309	0.028194	0.037998	0.017636	0.000582	-0.00045	0.014906
0.053326	0.024204	0.064616	0.050485	0.063907	0.026402	0.01361	0.033643	0.012172	0.020038	0.017594	0.024965	0.021933	0.019767	0.015978			0.012779	0.016624	0.036013	0.02155	0.001559	0.0436391	0.020219	0.03698	0.0173	0.028226	0.037985	0.01786		-0.00439	0.014519
0.053326	0.018756	0.063246	0.052385	0.063653	0.025752	0.01404	0.035026	0.014211	0.019475	0.016348	0.024339	0.021615	0.021569	0.017096			0.014801	0.018596	0.034958	0.02134	0.004708	0.0412355	0.019918	0.038689	0.015391	0.027124	0.036686	0.017063	0.000397	-0.00452	0.015311
0.054778	0.017701	0.062816	0.050132	0.062813	0.026478	0.011004	0.036794	0.016031	0.02023	0.015496	0.022197	0.019075	0.01998	0.016364			0.016095	0.018253	0.032142	0.027069	0.002861	0.0396804	0.019441	0.038897	0.016601	0.027115	0.037342	0.018789	-0.00015	-0.00278	0.014502
0.053511	0.018228	0.061727	0.051545	0.062831	0.027425	0.011086	0.034299	0.012835	0.018642	0.016416	0.018863	0.018246	0.01954	0.017756			0.015917	0.019123	0.032003	0.028592	0.002383	0.040817	0.019076	0.038191	0.017253	0.025902	0.038961	0.018493	0.002074	-0.00522	0.016071
0.055259	0.022256	0.06268	0.054298	0.064804	0.025094	0.01377	0.033461	0.011352	0.018486	0.017511	0.019457	0.017226	0.023363	0.018089			0.017335	0.019401	0.032646	0.02599	0.001597	0.0385984	0.018406	0.036352	0.016627	0.026618	0.036183	0.019448	0.00167	-0.00198	0.013756
0.057226	0.023585	0.061929	0.051789	0.064264	0.027569	0.015468	0.034505	0.009067	0.017399	0.017283	0.018964	0.020973	0.021324	0.017022			0.020056	0.019541	0.034707	0.026843	0.001859	0.0402442	0.018247	0.035256	0.017182	0.024261	0.035308	0.019391	0.001182	-0.00507	0.0145
0.055768	0.023213	0.062959	0.055332	0.063447	0.028289	0.014366	0.034822	0.01264	0.020249	0.016785	0.022164	0.021761	0.022331	0.014384			0.019271	0.020886	0.035967	0.027609	0.003423	0.0414079	0.01664	0.036577	0.017592	0.023371	0.033189	0.020158	0.003946	-0.00538	0.012586
0.053742	0.021144	0.061577	0.056601	0.066486	0.029113	0.015502	0.034073	0.01632	0.01794	0.015922	0.021551	0.019	0.019532	0.013515			0.019289	0.020813	0.03352	0.024376	0.004133	0.0380726	0.017077	0.036608	0.017103	0.023131	0.036887	0.019513	0.001942	-0.00739	0.011364
0.052929	0.022629	0.062586	0.05907	0.065184	0.030989	0.014329	0.034251	0.019514	0.018412	0.015593	0.019947	0.02082	0.023881	0.013664			0.018391	0.020666	0.035867	0.024395	0.003273	0.0390802	0.016839	0.037286	0.016242	0.023474	0.035816	0.020687	0.002977	-0.00461	0.012308
0.053276	0.025132	0.063821	0.057484	0.066692	0.029319	0.015666	0.033576	0.018563	0.016648	0.016409	0.01725	0.017664	0.02016	0.015194			0.017362	0.020577	0.035072	0.027243	0.002871	0.0378391	0.01863	0.036073	0.014871	0.025554	0.035675	0.020574	0.0042	-0.00436	0.012956
0.053696	0.023744	0.062944	0.058147	0.067422	0.028942	0.015432	0.032926	0.019527	0.017667	0.014505	0.015551	0.016594	0.018357	0.0152			0.017324	0.020145	0.03731	0.024342	0.001414	0.0388739	0.017982	0.034898	0.014698	0.02435	0.037175	0.019147	0.006426	-0.00477	0.013029
0.056125	0.023098	0.060141	0.05896	0.068176	0.031202	0.014896	0.032367	0.020695	0.018274	0.014142	0.016876	0.016383	0.017872	0.015739			0.018755	0.020386	0.036089	0.024733	0.002046	0.0405995	0.019442	0.035642	0.013196	0.023023	0.03564	0.019461	0.008148	-0.00372	0.011525
0.054916	0.022524	0.063336	0.059653	0.068502	0.031008	0.014108	0.033114	0.017045	0.017369	0.015112	0.016527	0.018999	0.018393	0.015147			0.021589	0.018898	0.035229	0.025706	0.002054	0.0421095	0.018277	0.03592	0.015417	0.02446	0.037046	0.019645	0.009562	-0.00393	0.01325
0.053235	0.026368	0.061927	0.058633	0.068679	0.032642	0.016092	0.030992	0.018346	0.019425	0.016527	0.016439	0.01662	0.018483	0.012146			0.02327	0.020151	0.034602	0.028967	0.002492	0.0405697	0.018099	0.034332	0.015219	0.022481	0.03577	0.021215	0.011095	-0.00657	0.016181
0.052794	0.03404	0.058804	0.060299	0.066425	0.036374	0.015435	0.031295	0.021523	0.016861	0.014345	0.018513	0.01822	0.020523	0.013			0.024938	0.018082	0.033354	0.027549	0.004724	0.0408119	0.016698	0.034175	0.01597	0.02438	0.035995	0.019941	0.012094	-0.00629	0.017081
0.05685	0.038443	0.060751	0.060034	0.07042	0.037356	0.012382	0.032005	0.020555	0.019577	0.013439	0.01582	0.018526	0.017665	0.014433			0.026744	0.019754	0.031775	0.028061	0.005042	0.0402955	0.016196	0.036818	0.015298	0.024103	0.036057	0.020268	0.013336	-0.00501	0.01549
0.059994	0.037519	0.058893	0.062969	0.0692	0.038541	0.015107	0.03064	0.022296	0.018455	0.014649	0.016002	0.019416	0.018844	0.012626			0.029007	0.018525	0.031642	0.026737	0.003269	0.0418361	0.016114	0.035986	0.015572	0.022791	0.035886	0.01937	0.015349	-0.00396	0.016437
0.057761	0.035622	0.060104	0.05992	0.071369	0.037468	0.015272	0.030342	0.021054	0.015188	0.015128	0.016466	0.02188	0.01811	0.01319			0.030054	0.020007	0.032958	0.028084	0.002822	0.0433511	0.015698	0.034686	0.016222	0.022573	0.033473	0.020226	0.016015	-0.00354	0.017146
0.053856	0.033943	0.059654	0.059041	0.072813	0.036931	0.013713	0.030887	0.022239	0.017119	0.016129	0.017458	0.020391	0.018575	0.012174			0.03156	0.017632	0.032784	0.02805	0.003702	0.0420116	0.013932	0.03384	0.01514	0.024365	0.035232	0.020434	0.017534	-0.00478	0.01686
0.05263	0.03043	0.061369	0.064128	0.073861	0.039477	0.012252	0.028055	0.025852	0.014545	0.016213	0.015758	0.022622	0.018053	0.011497			0.0306	0.0184	0.032607	0.02404	0.000501	0.0408181	0.014867	0.033582	0.015021	0.0233	0.034848	0.018416	0.017205	-0.00438	0.016329
0.053043	0.029961	0.060366	0.063346	0.07145	0.037495	0.013586	0.027738	0.026749	0.016311	0.015076	0.011489	0.0212	0.019511	0.011853			0.031027	0.016618	0.03256	0.023215	0.000929	0.0405715	0.016578	0.031719	0.014329	0.020991	0.034129	0.019161	0.018578	-0.00473	0.01793
0.054195	0.030486	0.05912	0.058565	0.074046	0.039013	0.017623	0.031262	0.028579	0.016518	0.014672	0.011095	0.019235	0.018384	0.013187			0.030523	0.017579	0.034641	0.02157	0.002699	0.04181	0.016596	0.031705	0.013984	0.025297	0.033955	0.019031	0.014579	-0.00504	0.015755
0.055336	0.028385	0.059637	0.062762	0.073424	0.039676	0.017816	0.031682	0.02877	0.018885	0.013985	0.013719	0.022167	0.018339	0.01289			0.030701	0.01756	0.031354	0.026838	0.001737	0.040316	0.015911	0.032651	0.012955	0.024119	0.034043	0.01782	0.018005	-0.00245	0.01703
0.059671	0.023453	0.061046	0.063518	0.070783	0.041158	0.016654	0.030588	0.031156	0.017638	0.017438	0.013495	0.022323	0.020633	0.014192			0.030301	0.017616	0.032181	0.02652	0.003251	0.0426016	0.015593	0.031107	0.013789	0.024082	0.034401	0.015569	0.018972	-0.00393	0.016264
0.057281	0.024109	0.062302	0.060213	0.072538	0.043547	0.014248	0.028874	0.026596	0.018595	0.015593	0.016277	0.021984	0.020461	0.014949			0.029618	0.015965	0.034397	0.0277	0.003426	0.0398586	0.017706	0.029708	0.014423	0.023859	0.034536	0.01624	0.019084	-0.00515	0.014797
0.05772	0.023774	0.063132	0.058276	0.072325	0.043038	0.019198	0.026599	0.029445	0.01685	0.017108	0.012984	0.0198	0.022018	0.015151			0.030779	0.016229	0.033616	0.024636	0.004064	0.0391979	0.01877	0.028659	0.014569	0.022871	0.034222	0.016244	0.018095	-0.0025	0.014001
0.06072	0.023011	0.062203	0.059588	0.07303	0.043972	0.016815	0.028159	0.031222	0.015431	0.017094	0.014603	0.020458	0.019981	0.016743			0.033537	0.016516	0.03365	0.025749	0.003506	0.0378109	0.018047	0.029817	0.014373	0.02221	0.034008	0.014444	0.020941	-0.00077	0.015319
0.057881	0.022984	0.064492	0.056659	0.069868	0.04555	0.018145	0.026537	0.030675	0.015285	0.01688	0.013563	0.021415	0.02148	0.017681			0.03017	0.016213	0.03236	0.023959	0.00298	0.0388016	0.019027	0.03185	0.014373	0.023243	0.033386	0.014856	0.019632	-0.00013	0.014125
0.058357	0.024578	0.062558	0.057942	0.074253	0.046105	0.015101	0.028487	0.029005	0.015722	0.016221	0.013796	0.021637	0.019636	0.016734			0.029541	0.014976	0.032338	0.024307	0.002754	0.0403574	0.018506	0.031661	0.012148	0.023067	0.034747	0.015578	0.022445	-0.00134	0.015038
[truncated: 8,971 more rows]

## Sheet: Figure 3 and Additional file 3
Performance index
	hM4Di_CNO			hM4Di_Saline
session	mean	SEM		mean	SEM
1	45.5556	2.56651		46.6667	1.92489
2	50.5556	1.45255		51.6667	1.88436
3	43.3333	3.334		55.556	2.17587
4	48.8889	2.56651		58.3333	2.52814
[truncated: 63 more rows]

## Sheet: Figure 4 and Additional file 4
Performance index
[truncated: 79 more rows]

[truncated: 2 more sheets: Figure 5 , Figure 6]
